# Supplementary material for: Functional Genomics of 5- to 8-Cell Stage Human Embryos by Blastomere Single-Cell cDNA Analysis
Source: PLoS One. 2010 Oct 26;5(10):e13615. doi: 10.1371/journal.pone.0013615 (PMC2964308; doi:10.1371/journal.pone.0013615)
Supplement: Table S1 — Gene set analysis summary results for KEGG, Biological process, Molecular function and cell components for 5-, 6- and 8-cell embryos comparing single blastomeres among them and comparing each, 5- to 8-cell embryo blastomeres with ICM and TE. (0.12 MB XLS) [file pone.0013615.s001.xls]

## Sheet: KEGG
Gene Set Analysis summary results for KEGG
0 terms were significant for the comparisons E8.E5 E6.E5 E8.E6
1 means over-representation of the term in the first class
-1 means over-representation of the term in the second class
KEGG	E8.E5	E6.E5	E8.E6	ICM.E8	ICM.E6	ICM.E5	TE.E8	TE.E6	TE.E5	name
hsa00010	0	0	0	1	1	1	1	1	1	Glycolysis / Gluconeogenesis
hsa00020	0	0	0	1	1	1	1	1	1	Citrate cycle (TCA cycle)
hsa00030	0	0	0	1	0	0	0	0	0	Pentose phosphate pathway
hsa00051	0	0	0	1	1	0	1	1	0	Fructose and mannose metabolism
hsa00071	0	0	0	1	1	1	1	1	1	Fatty acid metabolism
hsa00100	0	0	0	1	1	1	1	1	1	Biosynthesis of steroids
hsa00190	0	0	0	1	1	1	1	1	1	Oxidative phosphorylation
hsa00230	0	0	0	0	0	0	1	1	0	Purine metabolism
hsa00240	0	0	0	1	1	1	1	1	1	Pyrimidine metabolism
hsa00260	0	0	0	1	1	1	1	1	1	Glycine, serine and threonine metabolism
hsa00271	0	0	0	1	1	0	1	1	0	Methionine metabolism
hsa00280	0	0	0	1	1	1	1	1	1	Valine, leucine and isoleucine degradation
hsa00480	0	0	0	1	1	1	1	1	1	Glutathione metabolism
hsa00510	0	0	0	0	0	0	1	1	1	N-Glycan biosynthesis
hsa00970	0	0	0	1	1	1	1	1	1	Aminoacyl-tRNA biosynthesis
hsa00983	0	0	0	0	0	0	0	0	1	Drug metabolism
hsa01030	0	0	0	0	0	0	0	1	0	Glycan structures
hsa01032	0	0	0	0	0	0	0	0	1	Glycan structures
hsa03050	0	0	0	1	1	1	1	1	1	Proteasome
hsa04020	0	0	0	0	0	0	0	-1	0	Calcium signaling pathway
hsa04060	0	0	0	0	0	0	-1	-1	0	Cytokine-cytokine receptor interaction
hsa04080	0	0	0	-1	-1	-1	-1	-1	-1	Neuroactive ligand-receptor interaction
hsa04110	0	0	0	1	1	0	0	1	0	Cell cycle
hsa04120	0	0	0	1	1	0	0	0	0	Ubiquitin mediated proteolysis
hsa04610	0	0	0	0	-1	0	0	0	0	Complement and coagulation cascades
hsa04630	0	0	0	0	0	0	-1	-1	-1	Jak-STAT signaling pathway
hsa04640	0	0	0	0	0	0	0	-1	-1	Hematopoietic cell lineage
hsa04660	0	0	0	0	0	0	-1	-1	-1	T cell receptor signaling pathway
hsa04742	0	0	0	-1	-1	0	-1	-1	0	Taste transduction
hsa04930	0	0	0	0	0	0	-1	-1	-1	Type II diabetes mellitus
hsa04940	0	0	0	-1	-1	0	-1	-1	0	Type I diabetes mellitus
hsa04950	0	0	0	-1	-1	-1	-1	-1	-1	Maturity onset diabetes of the young
hsa05012	0	0	0	1	1	1	1	1	1	Parkinson's disease
hsa05014	0	0	0	-1	-1	0	0	0	0	Amyotrophic lateral sclerosis (ALS)
hsa05110	0	0	0	1	1	1	1	1	1	Vibrio cholerae infection
hsa05120	0	0	0	0	0	0	0	1	0	Epithelial cell signaling in Helicobacter pylori infection
hsa05130	0	0	0	1	0	0	1	1	0	Pathogenic Escherichia coli infection
hsa05131	0	0	0	1	0	0	1	1	0	EPEC
hsa05219	0	0	0	0	0	0	0	1	0	Bladder cancer
hsa05320	0	0	0	-1	0	0	0	0	0	Autoimmune thyroid disease
hsa05322	0	0	0	-1	-1	-1	-1	-1	-1	Systemic lupus erythematosus
hsa05330	0	0	0	-1	-1	0	-1	-1	0	Allograft rejection
hsa05332	0	0	0	-1	-1	0	-1	-1	0	Graft-versus-host disease

## Sheet: Biological Process
Gene Set Analysis summary results for BP
29 terms where significant for the comparisons E8.E5 E6.E5 E8.E6
1 means over-representation of the term in the first class
-1 means over-representation of the term in the second class
BP	e8.e5	e6.e5	e8.e6	icm.e8	icm.e6	icm.e5	tfe.e8	tfe.e6	tfe.e5	name
GO:0015674	0	1	0	0	0	0	0	0	0	di-, tri-valent inorganic cation transport
GO:0006163	-1	-1	0	1	1	1	1	1	1	purine nucleotide metabolic process
GO:0006323	-1	-1	0	-1	-1	-1	-1	-1	-1	DNA packaging
GO:0006325	-1	-1	0	0	0	-1	-1	-1	-1	establishment and/or maintenance of chromatin architecture
GO:0006333	-1	-1	0	-1	-1	-1	-1	-1	-1	chromatin assembly or disassembly
GO:0006334	-1	-1	0	-1	-1	-1	-1	-1	-1	nucleosome assembly
GO:0006396	-1	-1	0	1	1	0	1	1	0	RNA processing
GO:0006397	-1	-1	0	1	1	0	0	1	0	mRNA processing
GO:0006414	-1	-1	0	1	1	0	1	1	0	translational elongation
GO:0008380	-1	-1	0	1	1	0	1	1	0	RNA splicing
GO:0016071	-1	-1	0	1	1	0	1	1	0	mRNA metabolic process
GO:0000245	0	-1	0	0	0	0	1	1	0	spliceosome assembly
GO:0000278	0	-1	0	1	1	1	1	1	1	mitotic cell cycle
GO:0000375	0	-1	0	0	1	0	1	1	0	RNA splicing, via transesterification reactions
GO:0000398	0	-1	0	0	1	0	1	1	0	nuclear mRNA splicing, via spliceosome
GO:0006259	0	-1	0	1	1	1	1	1	1	DNA metabolic process
GO:0006281	0	-1	0	1	1	0	1	1	0	DNA repair
GO:0006352	0	-1	0	0	0	0	0	0	0	transcription initiation
GO:0006511	0	-1	0	1	1	1	1	1	1	ubiquitin-dependent protein catabolic process
GO:0006919	0	-1	0	0	0	0	0	0	0	caspase activation
GO:0007283	-1	0	0	0	-1	-1	0	-1	-1	spermatogenesis
GO:0009152	0	-1	0	1	1	1	1	1	1	purine ribonucleotide biosynthetic process
GO:0015992	0	-1	0	1	1	1	1	1	1	proton transport
GO:0043280	0	-1	0	0	0	0	0	0	0	positive regulation of caspase activity
GO:0044265	0	-1	0	1	1	1	1	1	1	cellular macromolecule catabolic process
GO:0048015	0	-1	0	0	0	0	0	0	0	phosphoinositide-mediated signaling
GO:0050658	0	-1	0	0	1	0	0	0	0	RNA transport
GO:0051028	0	-1	0	0	1	0	0	0	0	mRNA transport
GO:0065002	0	-1	0	1	1	1	1	1	1	intracellular protein transport across a membrane
GO:0000059	0	0	0	1	1	0	0	0	0	protein import into nucleus, docking
GO:0000075	0	0	0	1	1	0	0	1	0	cell cycle checkpoint
GO:0000087	0	0	0	1	1	1	1	1	1	M phase of mitotic cell cycle
GO:0000097	0	0	0	1	1	1	1	1	1	sulfur amino acid biosynthetic process
GO:0000188	0	0	0	0	1	0	0	0	0	inactivation of MAPK activity
GO:0000279	0	0	0	1	1	1	1	1	0	M phase
GO:0001522	0	0	0	1	1	1	1	1	1	pseudouridine synthesis
GO:0001775	0	0	0	-1	0	0	-1	0	0	cell activation
GO:0002474	0	0	0	-1	-1	0	0	-1	0	antigen processing and presentation of peptide antigen via MHC class I
GO:0005975	0	0	0	1	1	1	1	1	1	carbohydrate metabolic process
GO:0005996	0	0	0	1	1	1	1	1	1	monosaccharide metabolic process
GO:0006006	0	0	0	1	1	1	1	1	1	glucose metabolic process
GO:0006066	0	0	0	1	1	1	1	1	1	alcohol metabolic process
GO:0006081	0	0	0	0	0	0	0	0	1	aldehyde metabolic process
GO:0006084	0	0	0	1	1	0	1	1	1	acetyl-CoA metabolic process
GO:0006091	0	0	0	1	1	1	1	1	1	generation of precursor metabolites and energy
GO:0006096	0	0	0	1	1	1	1	1	1	glycolysis
GO:0006098	0	0	0	1	1	1	1	1	1	pentose-phosphate shunt
GO:0006099	0	0	0	1	1	0	1	1	1	tricarboxylic acid cycle
GO:0006119	0	0	0	1	1	1	1	1	1	oxidative phosphorylation
GO:0006120	0	0	0	1	1	1	1	1	1	mitochondrial electron transport, NADH to ubiquinone
GO:0006164	0	0	0	1	1	1	1	1	1	purine nucleotide biosynthetic process
GO:0006220	0	0	0	1	1	1	1	1	1	pyrimidine nucleotide metabolic process
GO:0006221	0	0	0	1	1	0	0	0	0	pyrimidine nucleotide biosynthetic process
GO:0006260	0	0	0	1	1	1	1	1	0	DNA replication
GO:0006261	0	0	0	1	1	0	0	1	0	DNA-dependent DNA replication
GO:0006270	0	0	0	0	1	0	0	0	0	DNA replication initiation
GO:0006275	0	0	0	0	1	0	0	0	0	regulation of DNA replication
GO:0006284	0	0	0	1	1	0	1	1	0	base-excision repair
GO:0006302	0	0	0	0	0	0	1	1	0	double-strand break repair
GO:0006304	0	0	0	1	1	0	1	1	0	DNA modification
GO:0006308	0	0	0	1	1	0	1	1	0	DNA catabolic process
GO:0006310	0	0	0	1	1	1	1	1	0	DNA recombination
GO:0006400	0	0	0	1	1	1	1	1	1	tRNA modification
GO:0006401	0	0	0	1	0	0	0	0	0	RNA catabolic process
GO:0006417	0	0	0	1	1	0	0	0	0	regulation of translation
GO:0006418	0	0	0	1	1	0	1	1	0	tRNA aminoacylation for protein translation
GO:0006457	0	0	0	1	1	1	1	1	1	protein folding
GO:0006461	0	0	0	1	1	1	1	1	0	protein complex assembly
GO:0006479	0	0	0	1	1	0	0	0	0	protein amino acid methylation
GO:0006512	0	0	0	1	1	0	0	0	0	ubiquitin cycle
GO:0006518	0	0	0	0	0	0	1	1	0	peptide metabolic process
GO:0006519	0	0	0	1	1	1	1	1	1	amino acid and derivative metabolic process
GO:0006520	0	0	0	1	1	1	1	1	1	amino acid metabolic process
GO:0006544	0	0	0	1	0	0	1	1	1	glycine metabolic process
GO:0006605	0	0	0	1	1	0	1	1	0	protein targeting
GO:0006606	0	0	0	1	1	0	1	0	0	protein import into nucleus
GO:0006626	0	0	0	1	1	0	1	1	0	protein targeting to mitochondrion
GO:0006633	0	0	0	0	1	1	0	0	0	fatty acid biosynthetic process
GO:0006635	0	0	0	1	1	1	0	0	0	fatty acid beta-oxidation
GO:0006694	0	0	0	1	1	1	1	1	1	steroid biosynthetic process
GO:0006695	0	0	0	1	1	1	1	1	1	cholesterol biosynthetic process
GO:0006725	0	0	0	1	1	1	1	1	1	aromatic compound metabolic process
GO:0006730	0	0	0	1	1	1	1	1	0	one-carbon compound metabolic process
GO:0006739	0	0	0	1	1	1	1	1	1	NADP metabolic process
GO:0006754	0	0	0	1	1	1	1	1	1	ATP biosynthetic process
GO:0006760	0	0	0	0	0	0	0	1	1	folic acid and derivative metabolic process
GO:0006766	0	0	0	1	1	1	1	1	1	vitamin metabolic process
GO:0006790	0	0	0	0	0	0	1	1	1	sulfur metabolic process
GO:0006805	0	0	0	-1	-1	0	-1	-1	0	xenobiotic metabolic process
GO:0006807	0	0	0	1	1	1	1	1	1	nitrogen compound metabolic process
GO:0006813	0	0	0	-1	-1	0	-1	-1	-1	potassium ion transport
GO:0006816	0	0	0	0	0	0	0	-1	0	calcium ion transport
GO:0006817	0	0	0	-1	-1	0	0	0	0	phosphate transport
GO:0006833	0	0	0	0	0	0	-1	0	0	water transport
GO:0006839	0	0	0	1	1	0	1	1	0	mitochondrial transport
GO:0006865	0	0	0	1	1	1	1	1	1	amino acid transport
GO:0006888	0	0	0	1	1	1	1	1	1	ER to Golgi vesicle-mediated transport
GO:0006892	0	0	0	1	1	1	1	1	1	post-Golgi vesicle-mediated transport
GO:0006897	0	0	0	1	1	1	1	1	1	endocytosis
GO:0006898	0	0	0	1	1	1	1	1	1	receptor-mediated endocytosis
GO:0006913	0	0	0	1	1	0	0	0	0	nucleocytoplasmic transport
GO:0006916	0	0	0	1	1	1	1	1	0	anti-apoptosis
GO:0006958	0	0	0	0	0	0	0	1	0	complement activation, classical pathway
GO:0006979	0	0	0	1	1	1	1	1	1	response to oxidative stress
GO:0006986	0	0	0	0	1	0	0	1	0	response to unfolded protein
GO:0007006	0	0	0	0	1	1	0	0	0	mitochondrial membrane organization and biogenesis
GO:0007021	0	0	0	1	1	0	0	0	0	tubulin folding
GO:0007040	0	0	0	0	0	0	1	1	1	lysosome organization and biogenesis
GO:0007051	0	0	0	1	1	0	1	1	0	spindle organization and biogenesis
GO:0007067	0	0	0	1	1	1	1	1	1	mitosis
GO:0007178	0	0	0	1	1	0	0	0	0	transmembrane receptor protein serine/threonine kinase signaling pathway
GO:0007187	0	0	0	-1	-1	-1	-1	-1	-1	G-protein signaling, coupled to cyclic nucleotide second messenger
GO:0007189	0	0	0	-1	-1	0	0	-1	0	G-protein signaling, adenylate cyclase activating pathway
GO:0007243	0	0	0	1	1	0	0	0	0	protein kinase cascade
GO:0007268	0	0	0	-1	-1	-1	-1	-1	0	synaptic transmission
GO:0007292	0	0	0	0	0	0	-1	0	0	female gamete generation
GO:0007411	0	0	0	0	-1	0	0	0	0	axon guidance
GO:0007548	0	0	0	0	1	0	0	0	0	sex differentiation
GO:0007569	0	0	0	1	1	0	0	0	0	cell aging
GO:0007585	0	0	0	0	-1	0	0	-1	0	respiratory gaseous exchange
GO:0007586	0	0	0	0	0	0	0	0	0	digestion
GO:0007606	0	0	0	-1	-1	-1	-1	-1	-1	sensory perception of chemical stimulus
GO:0007608	0	0	0	-1	-1	-1	-1	-1	-1	sensory perception of smell
GO:0007610	0	0	0	-1	-1	-1	0	-1	0	behavior
GO:0007626	0	0	0	0	-1	0	0	0	0	locomotory behavior
GO:0008033	0	0	0	1	1	1	1	1	1	tRNA processing
GO:0008202	0	0	0	1	1	1	1	1	1	steroid metabolic process
GO:0008299	0	0	0	1	1	1	1	1	1	isoprenoid biosynthetic process
GO:0008610	0	0	0	1	1	1	1	1	1	lipid biosynthetic process
GO:0008652	0	0	0	1	1	1	1	1	1	amino acid biosynthetic process
GO:0008654	0	0	0	1	1	1	1	1	1	phospholipid biosynthetic process
GO:0009060	0	0	0	1	1	1	1	1	1	aerobic respiration
GO:0009081	0	0	0	1	1	0	1	0	0	branched chain family amino acid metabolic process
GO:0009116	0	0	0	1	1	0	1	1	1	nucleoside metabolic process
GO:0009117	0	0	0	1	1	1	1	1	1	nucleotide metabolic process
GO:0009142	0	0	0	1	1	1	1	1	1	nucleoside triphosphate biosynthetic process
GO:0009156	0	0	0	0	1	0	1	1	1	ribonucleoside monophosphate biosynthetic process
GO:0009165	0	0	0	1	1	1	1	1	1	nucleotide biosynthetic process
GO:0009166	0	0	0	1	1	0	1	1	0	nucleotide catabolic process
GO:0009168	0	0	0	0	0	0	1	1	1	purine ribonucleoside monophosphate biosynthetic process
GO:0009239	0	0	0	1	1	1	1	1	1	enterobactin biosynthetic process
GO:0009264	0	0	0	1	1	0	1	1	0	deoxyribonucleotide catabolic process
GO:0009308	0	0	0	1	1	1	1	1	1	amine metabolic process
GO:0009309	0	0	0	1	0	0	1	1	1	amine biosynthetic process
GO:0009451	0	0	0	1	1	1	1	1	1	RNA modification
GO:0009617	0	0	0	-1	-1	-1	-1	-1	-1	response to bacterium
GO:0009890	0	0	0	1	0	0	0	0	0	negative regulation of biosynthetic process
GO:0009913	0	0	0	0	0	0	-1	-1	0	epidermal cell differentiation
GO:0009967	0	0	0	1	1	0	0	0	0	positive regulation of signal transduction
GO:0010551	0	0	0	0	-1	0	0	0	0	regulation of specific transcription from RNA polymerase II promoter
GO:0015074	0	0	0	1	1	1	1	1	1	DNA integration
GO:0015671	0	0	0	-1	-1	0	0	0	0	oxygen transport
GO:0015804	0	0	0	1	1	1	1	1	0	neutral amino acid transport
GO:0015813	0	0	0	0	0	0	1	0	1	L-glutamate transport
GO:0015833	0	0	0	-1	-1	0	-1	-1	0	peptide transport
GO:0015837	0	0	0	1	1	1	1	1	1	amine transport
GO:0015914	0	0	0	1	1	1	0	0	0	phospholipid transport
GO:0015986	0	0	0	1	1	1	1	1	1	ATP synthesis coupled proton transport
GO:0016044	0	0	0	1	1	1	1	1	1	membrane organization and biogenesis
GO:0016125	0	0	0	1	1	1	1	1	1	sterol metabolic process
GO:0016126	0	0	0	1	1	1	1	1	1	sterol biosynthetic process
GO:0016192	0	0	0	1	1	1	1	1	1	vesicle-mediated transport
GO:0016197	0	0	0	1	1	1	0	0	0	endosome transport
GO:0016525	0	0	0	-1	0	0	0	0	0	negative regulation of angiogenesis
GO:0016568	0	0	0	0	1	0	0	0	0	chromatin modification
GO:0016601	0	0	0	1	1	1	0	0	0	Rac protein signal transduction
GO:0018149	0	0	0	0	0	1	0	0	0	peptide cross-linking
GO:0018958	0	0	0	0	1	0	1	1	0	phenol metabolic process
GO:0019047	0	0	0	0	1	1	1	1	1	provirus integration
GO:0019059	0	0	0	0	0	0	0	1	0	initiation of viral infection
GO:0019319	0	0	0	1	0	0	0	0	0	hexose biosynthetic process
GO:0019752	0	0	0	1	1	1	1	1	1	carboxylic acid metabolic process
GO:0019882	0	0	0	-1	-1	-1	-1	-1	0	antigen processing and presentation
GO:0019933	0	0	0	0	0	0	-1	-1	0	cAMP-mediated signaling
GO:0019935	0	0	0	-1	-1	0	-1	-1	0	cyclic-nucleotide-mediated signaling
GO:0019953	0	0	0	0	-1	-1	0	-1	-1	sexual reproduction
GO:0022900	0	0	0	1	1	1	1	1	1	electron transport chain
GO:0022904	0	0	0	1	1	1	1	1	1	respiratory electron transport chain
GO:0030035	0	0	0	0	0	0	0	0	0	microspike biogenesis
GO:0030072	0	0	0	-1	-1	0	-1	-1	0	peptide hormone secretion
GO:0030073	0	0	0	-1	-1	0	-1	-1	0	insulin secretion
GO:0030100	0	0	0	0	0	0	0	0	0	regulation of endocytosis
GO:0030162	0	0	0	0	0	1	0	0	0	regulation of proteolysis
GO:0030163	0	0	0	1	1	1	1	1	1	protein catabolic process
GO:0030301	0	0	0	1	1	1	0	0	0	cholesterol transport
GO:0030335	0	0	0	1	1	0	0	0	0	positive regulation of cell migration
GO:0030509	0	0	0	1	1	1	0	0	0	BMP signaling pathway
GO:0031145	0	0	0	1	1	1	1	1	1	anaphase-promoting complex-dependent proteasomal ubiquitin-dependent protein catabolic process
GO:0031396	0	0	0	1	0	0	0	0	0	regulation of protein ubiquitination
GO:0031424	0	0	0	-1	-1	0	-1	-1	0	keratinization
GO:0031667	0	0	0	0	0	0	1	1	1	response to nutrient levels
GO:0032259	0	0	0	1	1	0	0	0	0	methylation
GO:0032868	0	0	0	0	0	0	1	1	1	response to insulin stimulus
GO:0032940	0	0	0	0	0	0	1	1	0	secretion by cell
GO:0033344	0	0	0	1	1	1	0	0	0	cholesterol efflux
GO:0033554	0	0	0	0	0	0	1	1	1	cellular response to stress
GO:0033700	0	0	0	1	1	1	0	0	0	phospholipid efflux
GO:0040029	0	0	0	0	1	0	0	0	0	regulation of gene expression, epigenetic
GO:0042088	0	0	0	-1	0	0	-1	0	0	T-helper 1 type immune response
GO:0042093	0	0	0	0	0	0	-1	0	0	T-helper cell differentiation
GO:0042094	0	0	0	-1	0	0	-1	0	0	interleukin-2 biosynthetic process
GO:0042100	0	0	0	-1	0	0	0	0	0	B cell proliferation
GO:0042113	0	0	0	-1	-1	0	-1	0	0	B cell activation
GO:0042471	0	0	0	0	0	0	-1	-1	-1	ear morphogenesis
GO:0042472	0	0	0	0	0	0	-1	-1	-1	inner ear morphogenesis
GO:0042491	0	0	0	0	0	-1	0	0	-1	auditory receptor cell differentiation
GO:0042742	0	0	0	-1	-1	-1	-1	-1	-1	defense response to bacterium
GO:0042773	0	0	0	1	1	1	1	1	1	ATP synthesis coupled electron transport
GO:0042775	0	0	0	1	1	1	1	1	1	organelle ATP synthesis coupled electron transport
GO:0042981	0	0	0	1	1	1	1	1	0	regulation of apoptosis
GO:0043010	0	0	0	0	0	0	-1	-1	0	camera-type eye development
GO:0043039	0	0	0	1	1	0	1	1	0	tRNA aminoacylation
GO:0043069	0	0	0	1	1	1	1	1	1	negative regulation of programmed cell death
GO:0043086	0	0	0	1	1	1	1	1	0	negative regulation of catalytic activity
GO:0043087	0	0	0	0	0	0	0	0	-1	regulation of GTPase activity
GO:0043122	0	0	0	1	1	0	1	1	1	regulation of I-kappaB kinase/NF-kappaB cascade
GO:0043123	0	0	0	1	1	0	0	0	0	positive regulation of I-kappaB kinase/NF-kappaB cascade
GO:0043161	0	0	0	1	1	1	1	1	1	proteasomal ubiquitin-dependent protein catabolic process
GO:0043367	0	0	0	0	0	0	-1	0	0	CD4-positive, alpha beta T cell differentiation
GO:0043524	0	0	0	0	0	1	0	0	0	negative regulation of neuron apoptosis
GO:0043583	0	0	0	0	-1	-1	-1	-1	-1	ear development
GO:0043648	0	0	0	0	1	1	1	1	1	dicarboxylic acid metabolic process
GO:0043681	0	0	0	1	1	1	1	1	1	protein import into mitochondrion
GO:0044262	0	0	0	1	1	1	1	1	0	cellular carbohydrate metabolic process
GO:0045045	0	0	0	1	1	0	1	1	0	secretory pathway
GO:0045076	0	0	0	-1	0	0	-1	0	0	regulation of interleukin-2 biosynthetic process
GO:0045321	0	0	0	-1	0	0	-1	0	0	leukocyte activation
GO:0045333	0	0	0	1	1	0	1	1	1	cellular respiration
GO:0045445	0	0	0	0	-1	-1	-1	-1	-1	myoblast differentiation
GO:0045454	0	0	0	1	1	1	1	1	1	cell redox homeostasis
GO:0045785	0	0	0	0	-1	-1	0	0	0	positive regulation of cell adhesion
GO:0045786	0	0	0	1	1	1	0	0	0	negative regulation of cell cycle
GO:0046034	0	0	0	1	1	1	1	1	1	ATP metabolic process
GO:0046148	0	0	0	0	0	0	1	0	0	pigment biosynthetic process
GO:0046470	0	0	0	1	1	1	0	0	0	phosphatidylcholine metabolic process
GO:0046578	0	0	0	0	0	0	0	-1	-1	regulation of Ras protein signal transduction
GO:0046649	0	0	0	-1	-1	0	-1	0	0	lymphocyte activation
GO:0046847	0	0	0	0	0	0	0	0	0	filopodium formation
GO:0046879	0	0	0	0	0	0	0	-1	0	hormone secretion
GO:0046942	0	0	0	0	0	1	0	0	0	carboxylic acid transport
GO:0048146	0	0	0	1	1	1	1	1	1	positive regulation of fibroblast proliferation
GO:0048193	0	0	0	1	1	1	1	1	1	Golgi vesicle transport
GO:0048598	0	0	0	0	0	0	-1	-1	0	embryonic morphogenesis
GO:0048663	0	0	0	0	0	-1	0	0	-1	neuron fate commitment
GO:0048705	0	0	0	0	0	0	0	0	-1	skeletal morphogenesis
GO:0048706	0	0	0	0	0	0	0	-1	-1	embryonic skeletal development
GO:0048806	0	0	0	1	1	1	1	1	1	genitalia development
GO:0050671	0	0	0	-1	0	0	0	0	0	positive regulation of lymphocyte proliferation
GO:0050715	0	0	0	0	0	0	1	1	0	positive regulation of cytokine secretion
GO:0050796	0	0	0	-1	-1	0	-1	-1	0	regulation of insulin secretion
GO:0050819	0	0	0	1	1	1	1	1	1	negative regulation of coagulation
GO:0051056	0	0	0	0	0	0	0	-1	-1	regulation of small GTPase mediated signal transduction
GO:0051128	0	0	0	1	0	0	0	0	0	regulation of cellular component organization and biogenesis
GO:0051169	0	0	0	1	1	0	0	0	0	nuclear transport
GO:0051170	0	0	0	1	1	0	1	0	0	nuclear import
GO:0051186	0	0	0	1	1	1	1	1	1	cofactor metabolic process
GO:0051238	0	0	0	0	0	0	1	0	0	sequestering of metal ion
GO:0051272	0	0	0	1	1	0	0	0	0	positive regulation of cell motility
GO:0051301	0	0	0	1	1	1	1	1	0	cell division
GO:0051351	0	0	0	1	1	1	1	1	1	positive regulation of ligase activity
GO:0051436	0	0	0	1	1	1	1	1	1	negative regulation of ubiquitin-protein ligase activity during mitotic cell cycle
GO:0051437	0	0	0	1	1	1	1	1	1	positive regulation of ubiquitin-protein ligase activity during mitotic cell cycle
GO:0051438	0	0	0	1	1	1	1	1	1	regulation of ubiquitin-protein ligase activity
GO:0051443	0	0	0	1	1	1	1	1	1	positive regulation of ubiquitin-protein ligase activity
GO:0051444	0	0	0	1	1	1	1	1	1	negative regulation of ubiquitin-protein ligase activity
GO:0051716	0	0	0	0	1	1	1	1	1	cellular response to stimulus

## Sheet: Molecular Function
Gene Set Analysis summary results for MF
17 terms where significant for the comparisons E8.E5 E6.E5 E8.E6
1 means over-representation of the term in the first class
-1 means over-representation of the term in the second class
MF	e8.e5	e6.e5	e8.e6	icm.e8	icm.e6	icm.e5	tfe.e8	tfe.e6	tfe.e5	name
GO:0005216	0	1	0	-1	-1	0	-1	-1	-1	ion channel activity
GO:0005244	0	1	0	-1	-1	0	-1	-1	0	voltage-gated ion channel activity
GO:0005261	0	1	0	-1	-1	0	-1	-1	-1	cation channel activity
GO:0005262	0	1	0	0	-1	0	-1	-1	0	calcium channel activity
GO:0005267	0	1	0	-1	-1	0	-1	-1	0	potassium channel activity
GO:0015267	0	1	0	-1	-1	0	-1	-1	-1	channel activity
GO:0046873	0	1	0	-1	-1	0	-1	-1	0	metal ion transmembrane transporter activity
GO:0003735	-1	-1	0	1	1	1	1	1	1	structural constituent of ribosome
GO:0004129	-1	-1	0	0	0	0	1	1	0	cytochrome-c oxidase activity
GO:0015077	-1	-1	0	1	1	1	1	1	1	monovalent inorganic cation transmembrane transporter activity
GO:0003724	0	-1	0	0	0	0	0	0	0	RNA helicase activity
GO:0004722	0	-1	0	0	0	0	0	0	0	protein serine/threonine phosphatase activity
GO:0008757	0	-1	0	0	0	0	0	0	0	S-adenosylmethionine-dependent methyltransferase activity
GO:0015078	0	-1	0	1	1	1	1	1	1	hydrogen ion transmembrane transporter activity
GO:0016887	0	-1	0	1	1	0	1	1	0	ATPase activity
GO:0042623	0	-1	0	1	1	0	1	1	0	ATPase activity, coupled
GO:0043130	0	-1	0	0	0	0	0	0	0	ubiquitin binding
GO:0000049	0	0	0	0	0	0	1	1	0	tRNA binding
GO:0000175	0	0	0	1	1	1	1	1	0	3'-5'-exoribonuclease activity
GO:0000287	0	0	0	1	1	1	1	1	0	magnesium ion binding
GO:0001614	0	0	0	-1	-1	0	-1	-1	0	purinergic nucleotide receptor activity
GO:0001619	0	0	0	-1	-1	-1	-1	-1	-1	lysosphingolipid and lysophosphatidic acid receptor activity
GO:0003678	0	0	0	0	1	0	0	0	0	DNA helicase activity
GO:0003684	0	0	0	0	0	0	1	1	0	damaged DNA binding
GO:0003755	0	0	0	1	1	0	1	1	0	peptidyl-prolyl cis-trans isomerase activity
GO:0003823	0	0	0	-1	-1	-1	0	0	0	antigen binding
GO:0003840	0	0	0	-1	-1	0	0	-1	0	gamma-glutamyltransferase activity
GO:0003899	0	0	0	1	1	0	1	1	0	DNA-directed RNA polymerase activity
GO:0003954	0	0	0	1	1	1	1	1	1	NADH dehydrogenase activity
GO:0004017	0	0	0	1	1	1	1	1	1	adenylate kinase activity
GO:0004104	0	0	0	-1	-1	0	0	0	0	cholinesterase activity
GO:0004177	0	0	0	0	0	0	1	1	1	aminopeptidase activity
GO:0004298	0	0	0	1	1	1	1	1	1	threonine endopeptidase activity
GO:0004303	0	0	0	0	1	0	1	1	1	estradiol 17-beta-dehydrogenase activity
GO:0004364	0	0	0	1	1	1	1	1	1	glutathione transferase activity
GO:0004386	0	0	0	1	1	0	0	1	0	helicase activity
GO:0004518	0	0	0	1	1	0	1	1	0	nuclease activity
GO:0004519	0	0	0	0	0	0	1	1	0	endonuclease activity
GO:0004527	0	0	0	1	1	1	1	1	0	exonuclease activity
GO:0004536	0	0	0	1	1	0	0	0	0	deoxyribonuclease activity
GO:0004540	0	0	0	1	1	0	1	1	0	ribonuclease activity
GO:0004601	0	0	0	1	0	0	0	0	0	peroxidase activity
GO:0004659	0	0	0	1	1	0	1	0	0	prenyltransferase activity
GO:0004713	0	0	0	0	0	0	0	0	-1	protein-tyrosine kinase activity
GO:0004714	0	0	0	-1	0	-1	0	0	-1	transmembrane receptor protein tyrosine kinase activity
GO:0004765	0	0	0	1	1	1	1	1	1	shikimate kinase activity
GO:0004812	0	0	0	1	1	0	1	1	0	aminoacyl-tRNA ligase activity
GO:0004842	0	0	0	1	0	0	0	0	0	ubiquitin-protein ligase activity
GO:0004859	0	0	0	1	1	1	1	1	1	phospholipase inhibitor activity
GO:0004887	0	0	0	1	1	0	0	0	0	thyroid hormone receptor activity
GO:0004942	0	0	0	0	0	-1	0	0	-1	anaphylatoxin receptor activity
GO:0004946	0	0	0	0	0	0	0	0	0	bombesin receptor activity
GO:0004947	0	0	0	0	0	0	-1	-1	0	bradykinin receptor activity
GO:0004950	0	0	0	0	-1	0	0	-1	0	chemokine receptor activity
GO:0004952	0	0	0	-1	-1	-1	-1	-1	-1	dopamine receptor activity
GO:0004970	0	0	0	-1	-1	0	-1	-1	0	ionotropic glutamate receptor activity
GO:0004977	0	0	0	-1	-1	-1	-1	0	0	melanocortin receptor activity
GO:0004983	0	0	0	-1	-1	0	-1	-1	0	neuropeptide Y receptor activity
GO:0004984	0	0	0	-1	-1	-1	-1	-1	-1	olfactory receptor activity
GO:0004992	0	0	0	0	-1	0	0	-1	0	platelet activating factor receptor activity
GO:0004993	0	0	0	-1	0	0	0	0	0	serotonin receptor activity
GO:0005003	0	0	0	0	0	-1	0	0	0	ephrin receptor activity
GO:0005125	0	0	0	0	0	0	-1	-1	0	cytokine activity
GO:0005158	0	0	0	-1	-1	-1	0	0	0	insulin receptor binding
GO:0005179	0	0	0	-1	-1	0	-1	-1	-1	hormone activity
GO:0005184	0	0	0	-1	0	0	-1	0	0	neuropeptide hormone activity
GO:0005201	0	0	0	-1	-1	-1	-1	-1	0	extracellular matrix structural constituent
GO:0005230	0	0	0	-1	-1	0	-1	-1	0	extracellular ligand-gated ion channel activity
GO:0005234	0	0	0	0	-1	0	0	-1	0	extracellular-glutamate-gated ion channel activity
GO:0005245	0	0	0	-1	0	0	-1	0	0	voltage-gated calcium channel activity
GO:0005247	0	0	0	1	0	0	1	1	0	voltage-gated chloride channel activity
GO:0005249	0	0	0	-1	-1	0	-1	-1	-1	voltage-gated potassium channel activity
GO:0005272	0	0	0	0	0	0	-1	0	0	sodium channel activity
GO:0005275	0	0	0	1	1	1	1	1	0	amine transmembrane transporter activity
GO:0005283	0	0	0	1	1	0	0	0	0	sodium:amino acid symporter activity
GO:0005319	0	0	0	0	0	1	0	0	0	lipid transporter activity
GO:0005344	0	0	0	-1	-1	0	0	0	0	oxygen transporter activity
GO:0005391	0	0	0	0	0	-1	0	0	0	sodium:potassium-exchanging ATPase activity
GO:0005496	0	0	0	1	1	1	0	0	0	steroid binding
GO:0005501	0	0	0	-1	-1	0	-1	-1	0	retinoid binding
GO:0005543	0	0	0	1	1	1	0	0	0	phospholipid binding
GO:0005544	0	0	0	1	1	1	1	1	1	calcium-dependent phospholipid binding
GO:0008009	0	0	0	-1	-1	-1	-1	-1	0	chemokine activity
GO:0008026	0	0	0	0	0	0	0	1	0	ATP-dependent helicase activity
GO:0008080	0	0	0	1	1	1	1	1	0	N-acetyltransferase activity
GO:0008092	0	0	0	0	0	0	0	1	0	cytoskeletal protein binding
GO:0008121	0	0	0	1	1	0	1	1	0	ubiquinol-cytochrome-c reductase activity
GO:0008137	0	0	0	1	1	1	1	1	1	NADH dehydrogenase (ubiquinone) activity
GO:0008144	0	0	0	1	1	0	1	1	1	drug binding
GO:0008168	0	0	0	1	1	0	1	1	0	methyltransferase activity
GO:0008188	0	0	0	-1	0	0	-1	0	0	neuropeptide receptor activity
GO:0008289	0	0	0	1	1	1	0	0	0	lipid binding
GO:0008308	0	0	0	1	1	0	1	1	1	voltage-gated anion channel activity
GO:0008367	0	0	0	-1	-1	0	-1	-1	0	bacterial binding
GO:0008408	0	0	0	1	1	1	1	1	1	3'-5' exonuclease activity
GO:0008415	0	0	0	1	1	1	0	1	1	acyltransferase activity
GO:0008417	0	0	0	0	0	0	0	-1	0	fucosyltransferase activity
GO:0008430	0	0	0	1	1	1	1	1	1	selenium binding
GO:0008483	0	0	0	0	0	0	1	1	0	transaminase activity
GO:0008527	0	0	0	-1	0	-1	-1	-1	-1	taste receptor activity
GO:0008533	0	0	0	-1	-1	0	-1	-1	0	astacin activity
GO:0008565	0	0	0	1	1	0	1	1	0	protein transporter activity
GO:0008656	0	0	0	0	0	0	1	1	1	caspase activator activity
GO:0008667	0	0	0	1	1	1	1	1	1	2,3-dihydro-2,3-dihydroxybenzoate dehydrogenase activity
GO:0009055	0	0	0	1	1	1	1	1	1	electron carrier activity
GO:0009982	0	0	0	1	1	0	1	1	0	pseudouridine synthase activity
GO:0015026	0	0	0	-1	0	0	0	0	0	coreceptor activity
GO:0015171	0	0	0	1	1	1	1	1	0	amino acid transmembrane transporter activity
GO:0015175	0	0	0	1	1	1	1	1	0	neutral amino acid transmembrane transporter activity
GO:0015179	0	0	0	1	0	0	1	1	0	L-amino acid transmembrane transporter activity
GO:0015276	0	0	0	-1	-1	0	-1	-1	0	ligand-gated ion channel activity
GO:0015464	0	0	0	-1	-1	-1	-1	-1	-1	acetylcholine receptor activity
GO:0015485	0	0	0	1	0	0	0	0	0	cholesterol binding
GO:0016229	0	0	0	0	1	0	1	1	1	steroid dehydrogenase activity
GO:0016407	0	0	0	1	1	1	1	1	1	acetyltransferase activity
GO:0016410	0	0	0	1	1	0	0	0	0	N-acyltransferase activity
GO:0016439	0	0	0	1	1	0	1	1	0	tRNA-pseudouridine synthase activity
GO:0016493	0	0	0	-1	-1	0	-1	-1	0	C-C chemokine receptor activity
GO:0016504	0	0	0	0	0	0	1	1	0	protease activator activity
GO:0016566	0	0	0	0	0	0	-1	-1	0	specific transcriptional repressor activity
GO:0016614	0	0	0	1	1	1	1	1	1	oxidoreductase activity, acting on CH-OH group of donors
GO:0016616	0	0	0	1	1	1	1	1	1	oxidoreductase activity, acting on the CH-OH group of donors, NAD or NADP as acceptor
GO:0016620	0	0	0	1	1	1	0	0	0	oxidoreductase activity, acting on the aldehyde or oxo group of donors, NAD or NADP as acceptor
GO:0016627	0	0	0	1	1	1	1	1	1	oxidoreductase activity, acting on the CH-CH group of donors
GO:0016651	0	0	0	1	1	1	1	1	1	oxidoreductase activity, acting on NADH or NADPH
GO:0016655	0	0	0	1	1	1	1	1	1	oxidoreductase activity, acting on NADH or NADPH, quinone or similar compound as acceptor
GO:0016702	0	0	0	0	0	0	1	1	1	oxidoreductase activity, acting on single donors with incorporation of molecular oxygen, incorporati
GO:0016746	0	0	0	1	1	1	0	1	1	transferase activity, transferring acyl groups
GO:0016747	0	0	0	1	1	1	0	1	1	transferase activity, transferring groups other than amino-acyl groups
GO:0016765	0	0	0	1	1	1	1	1	1	transferase activity, transferring alkyl or aryl (other than methyl) groups
GO:0016769	0	0	0	0	0	0	1	1	0	transferase activity, transferring nitrogenous groups
GO:0016776	0	0	0	1	1	1	1	1	1	phosphotransferase activity, phosphate group as acceptor
GO:0016779	0	0	0	1	1	1	1	0	0	nucleotidyltransferase activity
GO:0016780	0	0	0	0	0	0	1	1	1	phosphotransferase activity, for other substituted phosphate groups
GO:0016798	0	0	0	0	0	0	1	1	0	hydrolase activity, acting on glycosyl bonds
GO:0016820	0	0	0	1	1	0	1	1	1	hydrolase activity, acting on acid anhydrides, catalyzing transmembrane movement of substances
GO:0016829	0	0	0	0	0	0	0	1	0	lyase activity
GO:0016853	0	0	0	1	1	1	1	1	1	isomerase activity
GO:0016866	0	0	0	1	1	0	1	1	1	intramolecular transferase activity
GO:0016874	0	0	0	1	1	1	1	1	1	ligase activity
GO:0016876	0	0	0	1	1	0	1	1	0	ligase activity, forming aminoacyl-tRNA and related compounds
GO:0016881	0	0	0	1	1	0	1	1	0	acid-amino acid ligase activity
GO:0016891	0	0	0	0	0	0	1	0	0	endoribonuclease activity, producing 5'-phosphomonoesters
GO:0016918	0	0	0	-1	-1	0	0	0	0	retinal binding
GO:0017017	0	0	0	1	1	0	0	0	0	MAP kinase tyrosine/serine/threonine phosphatase activity
GO:0019104	0	0	0	0	0	0	1	1	0	DNA N-glycosylase activity
GO:0019201	0	0	0	1	1	1	1	1	1	nucleotide kinase activity
GO:0019205	0	0	0	1	1	1	1	1	1	nucleobase, nucleoside, nucleotide kinase activity
GO:0019206	0	0	0	1	1	1	1	1	1	nucleoside kinase activity
GO:0019787	0	0	0	1	0	0	0	0	0	small conjugating protein ligase activity
GO:0019829	0	0	0	1	1	1	1	1	1	cation-transporting ATPase activity
GO:0019904	0	0	0	0	0	0	1	1	0	protein domain specific binding
GO:0019955	0	0	0	-1	-1	0	-1	-1	0	cytokine binding
GO:0019956	0	0	0	0	-1	0	0	-1	0	chemokine binding
GO:0030145	0	0	0	1	1	0	0	0	0	manganese ion binding
GO:0030170	0	0	0	1	1	0	1	1	0	pyridoxal phosphate binding
GO:0030594	0	0	0	-1	-1	-1	-1	-1	-1	neurotransmitter receptor activity
GO:0030955	0	0	0	-1	-1	0	0	0	0	potassium ion binding
GO:0031072	0	0	0	0	0	0	1	1	1	heat shock protein binding
GO:0032393	0	0	0	-1	-1	-1	-1	-1	0	MHC class I receptor activity
GO:0032395	0	0	0	-1	-1	-1	0	0	0	MHC class II receptor activity
GO:0042166	0	0	0	-1	-1	-1	-1	-1	-1	acetylcholine binding
GO:0042277	0	0	0	-1	-1	-1	-1	-1	0	peptide binding
GO:0042288	0	0	0	0	1	0	0	1	0	MHC class I protein binding
GO:0042626	0	0	0	1	1	0	1	1	1	ATPase activity, coupled to transmembrane movement of substances
GO:0042802	0	0	0	1	1	1	1	1	1	identical protein binding
GO:0042803	0	0	0	1	1	1	1	1	1	protein homodimerization activity
GO:0042923	0	0	0	-1	0	0	-1	0	0	neuropeptide binding
GO:0043028	0	0	0	0	0	0	1	1	0	caspase regulator activity
GO:0043492	0	0	0	1	1	0	1	1	1	ATPase activity, coupled to movement of substances
GO:0043498	0	0	0	0	1	1	1	1	1	cell surface binding
GO:0043565	0	0	0	-1	-1	-1	-1	-1	-1	sequence-specific DNA binding
GO:0045028	0	0	0	-1	-1	0	-1	-1	0	purinergic nucleotide receptor activity, G-protein coupled
GO:0046933	0	0	0	1	1	1	1	1	1	hydrogen ion transporting ATP synthase activity, rotational mechanism
GO:0046961	0	0	0	1	1	1	1	1	1	hydrogen ion transporting ATPase activity, rotational mechanism
GO:0046982	0	0	0	1	1	1	0	0	0	protein heterodimerization activity
GO:0046983	0	0	0	1	1	1	1	1	1	protein dimerization activity
GO:0048037	0	0	0	1	1	1	1	1	1	cofactor binding
GO:0048306	0	0	0	1	1	1	1	1	1	calcium-dependent protein binding
GO:0050662	0	0	0	1	1	1	1	1	1	coenzyme binding
GO:0050839	0	0	0	1	0	0	1	0	0	cell adhesion molecule binding
GO:0051059	0	0	0	1	0	0	1	1	1	NF-kappaB binding
GO:0051082	0	0	0	1	1	1	1	1	1	unfolded protein binding
GO:0051087	0	0	0	0	1	0	1	1	1	chaperone binding
GO:0051287	0	0	0	1	1	1	1	1	1	NAD binding
GO:0051536	0	0	0	1	1	0	1	1	0	iron-sulfur cluster binding
GO:0051537	0	0	0	1	0	0	1	0	0	2 iron, 2 sulfur cluster binding
GO:0051539	0	0	0	1	1	0	1	1	0	4 iron, 4 sulfur cluster binding
GO:0055102	0	0	0	1	1	1	1	1	1	lipase inhibitor activity

## Sheet: Cell Component
Gene Set Analysis summary results for CC
30 terms where significant for the comparisons E8.E5 E6.E5 E8.E6
1 means over-representation of the term in the first class
-1 means over-representation of the term in the second class
CC	e8.e5	e6.e5	e8.e6	icm.e8	icm.e6	icm.e5	tfe.e8	tfe.e6	tfe.e5	name
GO:0005882	1	0	0	0	0	0	0	0	0	intermediate filament
GO:0005891	0	1	0	-1	-1	0	-1	-1	0	voltage-gated calcium channel complex
GO:0042627	0	1	0	1	0	1	0	0	0	chylomicron
GO:0000785	-1	-1	0	0	-1	-1	-1	-1	-1	chromatin
GO:0000786	-1	-1	0	-1	-1	-1	-1	-1	-1	nucleosome
GO:0005681	-1	-1	0	1	1	0	1	1	0	spliceosome
GO:0005694	-1	-1	0	0	0	0	0	0	-1	chromosome
GO:0005740	-1	-1	0	1	1	1	1	1	1	mitochondrial envelope
GO:0005743	-1	-1	0	1	1	1	1	1	1	mitochondrial inner membrane
GO:0005746	-1	-1	0	1	1	1	1	1	1	mitochondrial respiratory chain
GO:0005840	-1	-1	0	1	1	1	1	1	1	ribosome
GO:0015934	-1	-1	0	1	1	0	1	1	0	large ribosomal subunit
GO:0015935	-1	-1	0	1	1	1	1	1	0	small ribosomal subunit
GO:0019866	-1	-1	0	1	1	1	1	1	1	organelle inner membrane
GO:0022625	-1	-1	0	1	1	0	1	0	0	cytosolic large ribosomal subunit
GO:0022626	-1	-1	0	1	1	0	1	0	0	cytosolic ribosome
GO:0022627	-1	-1	0	0	0	0	0	0	0	cytosolic small ribosomal subunit
GO:0031966	-1	-1	0	1	1	1	1	1	1	mitochondrial membrane
GO:0042470	-1	-1	0	1	1	1	1	1	1	melanosome
GO:0000139	0	-1	0	1	1	0	1	1	0	Golgi membrane
GO:0005635	0	-1	0	1	1	1	1	1	1	nuclear envelope
GO:0005657	0	-1	0	1	1	0	0	0	0	replication fork
GO:0005730	0	-1	0	0	0	0	0	0	0	nucleolus
GO:0005789	0	-1	0	1	1	1	1	1	1	endoplasmic reticulum membrane
GO:0005890	0	-1	0	0	0	-1	0	0	0	sodium:potassium-exchanging ATPase complex
GO:0030530	0	-1	0	0	0	0	0	0	0	heterogeneous nuclear ribonucleoprotein complex
GO:0031965	0	-1	0	1	1	1	1	1	1	nuclear membrane
GO:0042175	0	-1	0	1	1	1	1	1	1	nuclear envelope-endoplasmic reticulum network
GO:0043596	0	-1	0	1	1	0	0	0	0	nuclear replication fork
GO:0048500	0	-1	0	0	0	0	0	0	0	signal recognition particle
GO:0000228	0	0	0	1	1	0	1	1	0	nuclear chromosome
GO:0000323	0	0	0	0	0	0	1	1	1	lytic vacuole
GO:0000502	0	0	0	1	1	1	1	1	1	proteasome complex
GO:0000775	0	0	0	1	1	1	1	1	1	chromosome, pericentric region
GO:0000776	0	0	0	1	1	1	1	1	0	kinetochore
GO:0000777	0	0	0	1	1	0	1	1	0	condensed chromosome kinetochore
GO:0000779	0	0	0	1	1	0	1	1	0	condensed chromosome, pericentric region
GO:0000792	0	0	0	1	1	0	0	1	0	heterochromatin
GO:0000793	0	0	0	1	1	1	1	1	0	condensed chromosome
GO:0001533	0	0	0	0	0	1	0	0	0	cornified envelope
GO:0001726	0	0	0	1	1	1	1	1	0	ruffle
GO:0001750	0	0	0	-1	-1	0	-1	-1	0	photoreceptor outer segment
GO:0005578	0	0	0	-1	-1	-1	-1	-1	0	proteinaceous extracellular matrix
GO:0005581	0	0	0	-1	-1	0	0	0	0	collagen
GO:0005615	0	0	0	0	0	0	-1	-1	0	extracellular space
GO:0005625	0	0	0	1	1	1	1	1	1	soluble fraction
GO:0005637	0	0	0	1	1	0	1	1	0	nuclear inner membrane
GO:0005643	0	0	0	1	1	0	1	1	0	nuclear pore
GO:0005720	0	0	0	0	0	0	0	1	0	nuclear heterochromatin
GO:0005741	0	0	0	1	1	1	1	1	0	mitochondrial outer membrane
GO:0005744	0	0	0	1	1	1	1	1	0	mitochondrial inner membrane presequence translocase complex
GO:0005747	0	0	0	1	1	1	1	1	1	mitochondrial respiratory chain complex I
GO:0005753	0	0	0	1	1	1	1	1	1	mitochondrial proton-transporting ATP synthase complex
GO:0005758	0	0	0	1	1	1	1	1	1	mitochondrial intermembrane space
GO:0005759	0	0	0	1	1	1	1	1	1	mitochondrial matrix
GO:0005761	0	0	0	1	1	1	1	1	1	mitochondrial ribosome
GO:0005763	0	0	0	1	1	1	1	1	1	mitochondrial small ribosomal subunit
GO:0005764	0	0	0	0	0	0	1	1	1	lysosome
GO:0005765	0	0	0	0	0	0	0	1	0	lysosomal membrane
GO:0005768	0	0	0	1	1	0	1	1	1	endosome
GO:0005770	0	0	0	1	1	0	1	1	0	late endosome
GO:0005773	0	0	0	1	1	0	1	1	1	vacuole
GO:0005774	0	0	0	1	1	1	1	1	1	vacuolar membrane
GO:0005777	0	0	0	1	1	1	1	1	0	peroxisome
GO:0005778	0	0	0	1	0	0	1	1	0	peroxisomal membrane
GO:0005788	0	0	0	1	1	1	1	1	1	endoplasmic reticulum lumen
GO:0005792	0	0	0	0	0	0	1	1	0	microsome
GO:0005793	0	0	0	1	1	0	1	1	0	ER-Golgi intermediate compartment
GO:0005813	0	0	0	1	1	1	1	1	0	centrosome
GO:0005815	0	0	0	1	1	1	1	1	1	microtubule organizing center
GO:0005832	0	0	0	1	1	1	1	1	1	chaperonin-containing T-complex
GO:0005833	0	0	0	-1	-1	0	0	-1	0	hemoglobin complex
GO:0005839	0	0	0	1	1	1	1	1	1	proteasome core complex
GO:0005858	0	0	0	0	-1	0	0	0	0	axonemal dynein complex
GO:0005876	0	0	0	1	1	1	0	0	0	spindle microtubule
GO:0005892	0	0	0	0	0	0	-1	0	0	nicotinic acetylcholine-gated receptor-channel complex
GO:0005902	0	0	0	1	1	1	1	1	1	microvillus
GO:0005903	0	0	0	1	1	1	1	1	1	brush border
GO:0005905	0	0	0	1	1	0	1	1	0	coated pit
GO:0005912	0	0	0	1	1	1	1	1	1	adherens junction
GO:0005913	0	0	0	1	1	1	1	1	1	cell-cell adherens junction
GO:0005921	0	0	0	-1	0	0	-1	0	0	gap junction
GO:0005924	0	0	0	1	1	0	1	0	0	cell-substrate adherens junction
GO:0005925	0	0	0	1	1	0	1	1	0	focal adhesion
GO:0008076	0	0	0	0	-1	0	-1	-1	0	voltage-gated potassium channel complex
GO:0010008	0	0	0	1	1	1	1	1	1	endosome membrane
GO:0014069	0	0	0	-1	0	0	-1	0	0	postsynaptic density
GO:0014704	0	0	0	-1	0	0	0	0	0	intercalated disc
GO:0016023	0	0	0	1	1	0	1	1	0	cytoplasmic membrane-bounded vesicle
GO:0016324	0	0	0	0	0	0	1	1	1	apical plasma membrane
GO:0016469	0	0	0	1	1	1	1	1	1	proton-transporting two-sector ATPase complex
GO:0016605	0	0	0	1	1	1	1	1	1	PML body
GO:0017053	0	0	0	-1	-1	-1	-1	-1	-1	transcriptional repressor complex
GO:0019867	0	0	0	1	1	1	1	1	1	outer membrane
GO:0019898	0	0	0	0	0	0	1	0	0	extrinsic to membrane
GO:0030018	0	0	0	1	0	1	0	0	0	Z disc
GO:0030055	0	0	0	1	1	1	0	0	0	cell-substrate junction
GO:0031012	0	0	0	-1	-1	-1	-1	-1	0	extracellular matrix
GO:0031225	0	0	0	0	-1	0	0	0	0	anchored to membrane
GO:0031410	0	0	0	1	1	0	1	1	1	cytoplasmic vesicle
GO:0031901	0	0	0	1	1	0	1	1	0	early endosome membrane
GO:0031902	0	0	0	0	1	0	0	1	0	late endosome membrane
GO:0032040	0	0	0	-1	-1	-1	-1	-1	-1	small subunit processome
GO:0033116	0	0	0	0	0	0	0	0	1	ER-Golgi intermediate compartment membrane
GO:0042101	0	0	0	-1	-1	0	-1	-1	0	T cell receptor complex
GO:0042383	0	0	0	1	1	1	0	0	1	sarcolemma
GO:0042598	0	0	0	0	0	0	1	1	0	vesicular fraction
GO:0042612	0	0	0	-1	-1	-1	-1	-1	0	MHC class I protein complex
GO:0042613	0	0	0	-1	-1	0	0	-1	0	MHC class II protein complex
GO:0042995	0	0	0	1	1	1	1	1	1	cell projection
GO:0043235	0	0	0	0	0	0	-1	0	0	receptor complex
GO:0045120	0	0	0	0	0	-1	-1	-1	-1	pronucleus
GO:0045177	0	0	0	0	0	1	1	1	1	apical part of cell
GO:0045202	0	0	0	-1	-1	-1	-1	-1	-1	synapse
GO:0045211	0	0	0	-1	-1	-1	-1	-1	-1	postsynaptic membrane
GO:0045263	0	0	0	1	1	1	1	1	1	proton-transporting ATP synthase complex, coupling factor F(o)
GO:0046658	0	0	0	0	0	0	0	-1	0	anchored to plasma membrane
GO:0046930	0	0	0	1	1	0	0	1	0	pore complex
