# Supplementary material for: Functional Genomics of 5- to 8-Cell Stage Human Embryos by Blastomere Single-Cell cDNA Analysis
Source: PLoS One. 2010 Oct 26;5(10):e13615. doi: 10.1371/journal.pone.0013615 (PMC2964308; doi:10.1371/journal.pone.0013615)
Supplement: Table S2 — Adjusted p values resulting for E5 (5-cell embryo single blastomeres) E6 (6-cell embryo single blastomeres) and E8 (8-cell embryo single blastomeres) comparison and among E5 E6 and E8 with ICM, for ICM and stemness signature, and with TE values for TE signature. Adjusted p values <0.05 were considered to be significant. Normalized data for single blastomeres, and ICM or TE, are also supplied. (0.43 MB XLS) [file pone.0013615.s002.xls]

## Sheet: ICM list p values
	E6 vs E5	E8 vs E5	E8 vs E6	ICM vs E5	ICM vs E6	ICM vs E8
#ID	adj.p.value	adj.p.value	adj.p.value	adj.p.value	adj.p.value	adj.p.value	REFERENCE
ABL2	0.822964	0.829655	0.968592	0.950843	0.926874	0.973618	[15]
ACOT9	0.956992	0.728619	0.740935	0.900751	0.823344	0.956156	[14]
AEBP2	0.907054	0.994247	0.823972	0.783403	0.316514	0.520139	[14]
AMD1	0.897016	0.946264	0.941637	0.561763	0.488884	0.356794	[15]
ARHGEF18	0.969598	0.975694	0.91187	0.972607	0.942641	0.80616	[14]
BCL2L14	0.878721	0.650381	0.783472	0.967291	0.583707	0.290129	[14]
CANX	0.982883	0.585052	0.458593	0.619565	0.298145	0.0308422	[15]
CCNB1	0.985072	0.955533	0.913656	0.123803	0.0209182	0.0326242	[14]
CDCA2	0.82653	0.668377	0.90685	0.658916	0.750408	0.88966	[14]
CENPF	0.928897	0.535852	0.512299	0.834896	0.788763	0.807981	[14]
CLDN7	0.839831	0.940625	0.602122	0.2429	0.230938	0.0351051	[14]
CYP2S1	0.95283	0.79976	0.852397	0.0124151	0.00154558	0.00400647	[14]
DAB2	0.961411	0.918334	0.795202	0.44052	0.270007	0.0979998	[1]
DDX3X	0.837803	0.758561	0.976504	0.79884	0.885593	0.927717	[15]
DNMT3L	0.912969	0.90882	0.990229	0.00259936	1.69606e-05	1.20789e-05	[15]
DSP	0.910754	0.8721	0.992531	5.35881e-08	3.20432e-10	1.51094e-10	[15]
EI24	0.812988	0.976115	0.696996	0.725412	0.146459	0.36761	[14]
EIF1AX	0.776042	0.657969	0.992531	0.467261	0.0250946	0.0216034	[15]
EIF2S1	0.958732	0.914767	0.980515	0.980068	0.981927	0.994978	[15]
EIF5B	0.77798	0.914822	0.69895	0.913599	0.885812	0.879116	[15]
EPRS	0.79653	0.560879	0.852304	0.656018	0.0970508	0.0318829	[15]
FGFR2	0.948619	0.933432	0.998851	0.990094	0.989844	0.98739	[15]
FGFR3	0.894091	0.905324	0.627825	0.642101	0.595319	0.194849	[15]
FLG	0.913463	0.698053	0.380628	0.916192	0.923672	0.24038	[15]
FOXD3	0.788121	0.859311	0.836706	0.500627	0.0438283	0.0897523	[47]
FOXH1	0.774465	0.493511	0.843701	0.996834	0.437905	0.23456	[15]
FOXK2	0.0533911	0.108986	0.989124	0.167844	0.989844	0.995597	[15]
GATA2	0.907054	0.962796	0.759301	0.96524	0.999584	0.756225	[15]
GATA3	0.995017	0.974564	0.979032	0.0641931	0.00984368	0.00961724	[15]
GATAD1	0.789303	0.799811	0.927081	0.0120823	0.0113741	0.00380303	[15]
GJC1	0.973169	0.809913	0.81884	0.984261	0.965855	0.87649	[22]
GLTSCR2	0.967667	0.931892	0.983826	0.976637	0.960261	0.979608	[1]
GM2A	0.860639	0.979196	0.823768	0.507924	0.491009	0.255361	[14]
GPD1L	0.903712	0.683343	0.794769	0.961735	0.610701	0.317333	[14]
H19	0.776327	0.652551	0.999611	1.08895e-10	1.75746e-12	6.70102e-13	[15]
HMGB1	0.976386	0.656259	0.598195	0.0530675	0.00451683	0.000155549	[1]
HN1	0.201528	0.110961	0.819118	0.997145	0.0978831	0.0273855	[14]
HSD17B11	0.946309	0.832377	0.913598	0.00277954	0.000217349	0.0003689	[14]
IFITM2	0.919253	0.997504	0.867046	1.00887e-06	1.03007e-08	1.12161e-09	[14]
IGF2R	0.980344	0.8755	0.774731	0.990474	0.896399	0.921908	[15]
IL17RA	0.997897	0.989173	0.991097	0.993238	0.945956	0.924063	[15]
IL6R	0.920569	0.915152	0.989885	0.932806	0.941202	0.913641	[15]
ITGA5	0.92431	0.991139	0.844963	0.68642	0.25136	0.403048	[1]
ITGA6	0.795425	0.509463	0.774731	0.894439	0.258454	0.0861283	[1]
JAK2	0.947848	0.886366	0.972613	0.992285	0.829016	0.745347	[15]
JUNB	0.907054	0.86033	0.989556	0.895927	0.903693	0.921908	[15]
KLF2	0.777943	0.946264	0.640191	0.935544	0.843234	0.869109	[14]
KTN1	0.838052	0.867285	0.95819	0.414646	0.0515266	0.0624459	[15]
LAMC1	0.937315	0.679758	0.716206	0.00778516	0.000118209	6.05751e-06	[15]
LAMP2	0.752879	0.433803	0.83023	0.0263161	0.0615277	0.122316	[15]
LEFTY1	0.789303	0.858685	0.843701	0.229074	0.314081	0.146841	[15]
LRPAP1	0.74704	0.55521	0.991096	0.1044	0.250355	0.23826	[15]
MAP3K3	0.789267	0.58995	0.907078	0.99919	0.571658	0.394574	[15]
MORC1	0.833304	0.691526	0.914739	0.959782	0.477793	0.321534	[14]
MRPL15	0.891549	0.993061	0.836811	0.989333	0.929207	0.937311	[14]
MTCH2	0.545081	0.112954	0.542701	0.951837	0.479014	0.101405	[14]
MUC15	0.985072	0.800321	0.776143	2.24509e-07	3.06422e-10	1.88813e-11	[15]
MYC	0.774465	0.68587	0.969972	0.00790505	0.0116315	0.00554001	[14]
NANOG	0.818801	0.717948	0.971168	0.494045	0.575908	0.639687	[2].
NANOS1	0.821189	0.597355	0.823972	0.866454	0.983603	0.858311	[15]
NCOR1	0.998002	0.93877	0.929904	0.367294	0.149612	0.0786686	[15]
NODAL	0.834556	0.4136	0.476423	0.998793	0.765678	0.20645	[15]
PAX8	0.922857	0.788135	0.89958	0.438567	0.331001	0.460273	[15]
PDPN	0.787506	0.62357	0.953575	0.514904	0.70692	0.796658	[14]
PEG3	0.763332	0.646372	0.977652	0.459335	0.770078	0.699163	[15]
PEX3	0.799843	0.721548	0.998096	0.790998	0.17371	0.145604	[14]
PLK1	0.774465	0.714464	0.938703	0.973396	0.666945	0.780491	[14]
POU2F1	0.976196	0.738697	0.555036	0.39942	0.132625	0.481152	[15]
POU5F1	0.205375	0.168555	0.913656	0.944263	0.039917	0.0149996	[15]
PPARD	0.777943	0.517179	0.855138	0.533328	0.771112	0.944614	[15]
PTP4A1	0.789303	0.378146	0.579963	0.150609	0.208633	0.612601	[15]
PTTG1IP	0.949376	0.896626	0.976504	0.904592	0.555279	0.471839	[14]
PUM1	0.213535	0.664149	0.487602	0.00035502	0.00569841	0.000114329	[15]
PUM2	0.849972	0.504443	0.612837	0.898581	0.369773	0.0842184	[15]
PYGB	0.815596	0.874855	0.896424	0.990094	0.788807	0.927024	[14]
RAB12	0.907645	0.903938	0.648872	0.849597	0.842837	0.397531	[15]
RAB5C	0.486838	0.51516	0.939308	0.958104	0.426095	0.532567	[15]
RAB6A	0.920231	0.981979	0.82033	0.765364	0.315518	0.522335	[15]
RELL1	0.776327	0.80462	0.843701	0.0529837	0.000222828	0.00059732	[14]
RHPN2	0.946929	0.741869	0.791601	0.980499	0.997012	0.792556	[14]
RPL14	0.813897	0.757741	0.998096	0.936687	0.356667	0.341385	[1]
RPL19	0.909084	0.776497	0.44744	0.725412	0.675222	0.142771	[1]
RPL32	0.98599	0.773421	0.627079	0.882864	0.718532	0.273752	[1]
RPL7A	0.774465	0.928714	0.616431	0.989899	0.597508	0.986107	[1]
RUNX1	0.786842	0.513143	0.805248	0.894868	0.940268	0.690277	[15]
SALL4	0.925567	0.991462	0.851573	0.771184	0.709334	0.462469	[15]
SBNO1	0.915805	0.722096	0.41787	0.274608	0.0395294	0.337237	[15]
SCD	0.795425	0.554258	0.83876	0.000243567	1.11612e-07	1.05144e-08	[14]
SIN3B	0.805856	0.773421	0.978877	0.654296	0.817145	0.750619	[15]
SLIT3	0.927527	0.655964	0.704795	0.200811	0.114261	0.297644	[14]
SMAD2	0.990551	0.910641	0.90778	0.882398	0.643156	0.458901	[15]
SMAD4	0.957853	0.844632	0.907053	0.0738589	0.0218698	0.0353602	[15]
SMAD5	0.819832	0.752178	0.992531	0.784032	0.20411	0.165526	[15]
SNX3	0.463001	0.397813	0.98057	0.886197	0.0592539	0.0378432	[15]
SOX2	0.774465	0.847927	0.759301	0.991556	0.584563	0.884026	[15]
SOX4	0.805882	0.581394	0.855138	0.164538	0.00412907	0.000788816	[15]
SPATA13	0.94815	0.721548	0.752575	0.873886	0.806314	0.973837	[15]
SPATA5L1	0.99032	0.844762	0.816151	0.994807	0.942106	0.704453	[15]
SPIC	0.874825	0.918426	0.949123	0.951202	0.533615	0.637187	[14]
SRRM1	0.989256	0.938054	0.898944	0.913366	0.689819	0.842546	[15]
SSFA2	0.930207	0.79411	0.894264	0.364306	0.252175	0.360379	[15]
STAG2	0.961123	0.884002	0.949814	0.186971	0.0788292	0.0979117	[15]
STAT3	0.981022	0.997088	0.982153	0.925087	0.811426	0.750619	[15]
TACC1	0.6812	0.116232	0.44744	0.978778	0.487921	0.076256	[15]
TAL1	0.784781	0.790576	0.920301	0.902697	0.239046	0.318995	[14]
TAX1BP1	0.936315	0.967877	0.820095	0.849071	0.433105	0.680298	[15]
TFRC	0.8585	0.867338	0.508449	0.244036	0.208689	0.0198304	[14]
TGFBR1	0.0130705	0.0105166	0.877289	0.0376967	0.911822	0.974785	[15]
TGFBR3	0.815596	0.864014	0.907053	0.857352	0.257396	0.354756	[15]
TMED2	0.532009	0.480183	0.991096	0.141134	0.470216	0.427593	[15]
TOP2A	0.989256	0.737786	0.657485	0.872844	0.619088	0.227054	[14]
TPRKB	0.744175	0.476999	0.914739	0.942256	0.680369	0.50362	[14]
TRNAU1AP	0.81941	0.910641	0.479752	0.637458	0.746601	0.196874	[15]
VAV3	0.747722	0.452886	0.862022	0.441399	0.786491	0.9481	[15]
XIST	0.964406	0.973506	0.985519	4.71921e-07	2.13431e-09	6.86584e-10	[15]
ZBTB34	0.968731	0.992305	0.945751	0.0281715	0.00423411	0.00148432	[14]
ZC3HAV1	0.997287	0.904575	0.869492	0.138821	0.029825	0.0581057	[14]
ZFAND5	0.805856	0.597355	0.880297	0.610371	0.0867111	0.0312466	[14]
ZFP42	0.986654	0.937781	0.890158	0.568903	0.325747	0.179224	[15]
ZNF296	0.989271	0.94889	0.92113	0.768345	0.528559	0.370648	[14]

## Sheet: ICM list norm data blastomeres 
	5-cell embryos								6-cell embryos																			8-cell embryos
#NAMES	E1.M1	E2.M1	E3.M1	E4.M1	E4.M2	E4.M3	E4.M4	E4.M5	E5.M5	E5.M6	E5.M1	E5.M2	E5.M3	E5.M4	E6.M1	E6.M2	E6.M3	E6.M4	E7.M1	E7.M2	E7.M3	E7.M4	E8.M1	E8.M2	E8.M3	E8.M5	E8.M6	E9.M1	E9.M2	E9.M3	E9.M4	E9.M5	E9.M6	E9.M7	E9.M8	E10.M1	E10.M2	E10.M3	E10.M4	E10.M5	E10.M6	E10.M7	E10.M8	E11.M5	E11.M6	E11.M8	E11.M2	E11.M3	E11.M4
ABL2	1.87926	1.78788	1.98031	6.19685	2.63965	1.84446	1.84653	3.75503	2.09611	2.08499	2.25269	1.96579	3.12916	1.97012	2.30296	3.17098	1.79324	2.21021	1.81992	3.74257	2.03104	2.18717	2.32889	2.70255	3.08876	4.2657	6.10057	2.8123	5.59619	1.87915	3.1377	2.24689	1.94334	2.5216	3.0724	3.70241	3.3534	4.73291	3.03518	1.81876	3.82311	1.97735	3.62439	3.69865	2.18857	3.84656	1.96271	3.63509	2.4879
ACOT9	5.51642	4.41276	2.63428	1.86814	2.61634	4.95922	1.89344	5.13853	5.50545	2.43666	6.25177	2.07689	5.29172	2.42516	1.85304	2.89182	3.26266	3.21052	2.55354	1.83662	5.71381	4.14049	2.53621	2.93826	3.15593	5.61425	3.6668	3.20286	3.21024	3.49032	3.63019	2.08251	1.88252	2.03451	1.90989	3.3805	2.8989	3.55823	2.08344	3.56903	5.20955	2.54726	1.86972	4.14417	2.10153	2.64723	2.78758	3.16522	1.93983
AEBP2	3.35238	4.19575	3.95817	4.95606	5.51208	7.66944	3.45783	4.84239	1.79223	2.19416	5.34331	2.2639	1.8361	3.8718	4.02495	2.5229	7.9038	6.21851	1.83165	7.67748	1.84735	1.82314	2.44342	3.03465	3.99893	5.1403	3.93987	5.88284	7.50528	1.84081	4.50379	3.15986	4.33105	2.69901	4.03602	5.54009	6.27758	5.31484	4.45973	4.68159	3.07142	1.77155	2.79939	5.94812	4.05577	5.52731	5.40758	2.69164	1.89388
AMD1	7.35615	7.09602	6.52276	6.09025	9.39474	7.68188	7.69764	5.43751	7.7495	7.79524	8.73036	7.30296	6.53439	8.99979	7.78521	5.57402	5.97225	9.00067	7.0171	7.5246	2.76595	9.12747	5.69206	6.05512	7.93301	9.30324	8.61557	8.59308	8.49098	6.01329	6.84525	5.77981	5.24666	5.60926	6.16189	9.56066	10.7357	9.06219	8.84464	8.93305	9.06612	5.82076	8.30743	8.17532	6.96427	7.08025	7.5032	7.70435	5.01193
ARHGEF18	1.87229	1.80179	1.76121	2.68667	2.18648	1.87221	1.84035	8.02982	1.85907	1.81883	1.82502	1.85487	1.8229	1.82911	1.799	4.20239	3.4208	4.68483	2.45832	5.32285	2.30589	3.28711	3.53524	1.82765	1.76448	1.77484	1.78992	1.78482	1.7672	1.82661	4.19165	1.8345	1.73552	1.81146	1.74432	3.54977	1.89759	4.74338	1.75901	1.81151	2.43742	1.75376	5.84082	1.78359	3.05314	1.84761	3.15676	3.39227	1.76664
BCL2L14	2.59351	3.81065	3.37455	5.07929	3.56501	4.37546	5.92467	3.82424	3.62989	3.92039	1.77194	1.68729	4.47918	1.69305	3.77111	3.48246	3.99606	3.72628	5.75741	3.65802	1.86757	2.3784	9.96196	9.66735	7.82013	3.13918	5.25363	4.52389	2.52557	6.56008	4.30414	8.81563	8.82524	8.28839	8.00343	2.33803	2.10535	2.7461	4.49859	3.03879	2.34345	5.13568	3.5244	5.21702	4.99944	4.73518	6.12156	6.41767	8.21495
CANX	1.70721	3.73678	1.69164	1.71696	1.69939	1.7125	1.6911	3.42085	1.70061	1.68807	1.71483	1.70458	1.71147	1.71205	4.44531	1.92609	2.62557	4.11085	1.7066	3.65134	5.37996	5.47831	1.69105	2.41083	2.5816	2.78727	4.26376	2.60248	3.49113	1.70889	2.32271	1.78921	1.77196	2.30559	1.74581	4.09811	3.27527	3.41992	1.68068	1.72255	1.73085	1.70802	4.20592	1.7023	1.70744	1.68496	2.18781	2.6386	1.69585
CCNB1	12.9593	13.6998	11.9252	11.3021	12.0322	12.5993	12.2432	11.9455	14.302	13.9228	13.1377	13.667	13.1953	13.2975	12.7565	12.4174	12.3487	13.1428	11.4195	12.3561	12.4174	11.7356	10.2454	10.4202	11.9204	13.6998	12.9042	12.1809	12.3123	12.9845	11.9766	10.2914	9.62991	10.5113	11.2144	12.8566	12.6093	11.9386	13.402	12.1886	12.636	11.3841	12.3996	12.4374	11.8047	12.2381	11.1738	12.2308	12.8226
CDCA2	5.30007	1.6728	8.40112	4.6325	5.33225	6.25473	4.52903	2.85876	4.52568	3.13155	2.16835	4.06092	1.77956	5.703	5.79298	5.24939	3.66036	6.95871	1.69419	4.657	2.638	5.71907	2.40057	4.91798	6.82447	7.09637	8.21918	6.90189	5.64614	3.24999	5.98074	5.14136	1.83142	3.36074	3.28635	5.15455	6.58452	4.37393	4.11812	4.93816	1.67117	4.76315	5.18223	5.99309	4.60277	4.37916	5.18664	5.84681	3.45268
CENPF	4.67588	1.75851	5.12997	1.80336	5.14636	1.90709	1.78882	3.36522	1.8757	1.81554	1.7921	1.88733	4.56729	3.90675	4.9432	6.4958	5.78089	6.06176	2.93485	3.9951	5.92444	2.97268	3.77281	6.10824	5.11281	6.4651	5.0786	4.78911	5.49281	1.80133	4.09719	3.1212	1.77804	1.97602	4.8743	4.79753	5.7434	5.52921	5.43179	5.77522	5.16072	4.27932	5.41135	5.67272	3.58215	4.62815	1.73902	2.90941	1.91287
CLDN7	2.36896	5.58874	4.62803	6.69487	2.84692	4.13379	6.45521	5.57229	6.56426	5.5905	5.24047	7.33892	2.59502	5.96202	4.6558	5.0578	4.496	4.57143	8.51574	4.28149	3.71022	5.72176	2.75058	3.38459	4.43934	4.10335	5.07929	1.9456	3.36075	5.46791	4.63508	2.46394	3.13628	4.83937	2.39374	3.76961	4.03869	6.37084	2.40868	2.13863	4.05226	1.95851	2.15463	4.40399	2.24578	2.39301	4.21178	3.92156	3.89821
CYP2S1	1.80874	2.09604	1.75432	1.73144	1.76109	1.74357	2.80417	1.77034	1.79044	1.77845	1.8045	1.70871	1.78858	3.15987	6.34874	4.97126	8.02304	3.22591	2.66642	3.08757	1.70225	10.1923	2.5795	1.89987	1.80603	1.71296	1.73849	1.70304	6.12278	1.652	2.71624	1.71282	5.97814	8.33402	5.98473	4.24621	4.77119	6.38979	7.44232	2.52447	5.28181	1.74038	7.94988	1.79701	3.27245	2.3989	4.53824	3.0555	3.20271
DAB2	6.66333	4.5289	4.25199	6.68862	4.76674	5.97332	5.11081	6.67264	5.0505	4.4162	4.57571	7.1262	6.1519	4.62469	4.48129	9.14647	8.3608	7.88643	2.01578	3.47651	2.70023	4.80693	7.95048	2.03015	8.06077	9.49064	9.88061	4.48464	3.52885	3.471	3.07492	2.0259	3.36814	2.02633	7.67726	3.48363	7.92375	3.8302	4.81049	4.90654	7.15738	3.1106	3.6393	7.29226	5.21354	5.17048	3.89126	7.6995	3.58565
DDX3X	7.772	9.91229	9.48653	8.44839	9.20449	7.8804	8.3418	7.39806	9.17871	8.40356	9.51594	9.03015	8.94131	9.79732	5.76696	5.64631	6.3571	6.83192	5.2951	7.88877	6.99168	7.82768	5.83047	6.21286	8.09487	8.83777	7.53323	8.26879	8.10513	7.40425	7.89477	5.66433	3.90757	5.08812	5.94745	9.91174	10.006	9.64778	6.91863	8.16803	9.67603	6.25748	7.54935	7.72148	8.57868	8.4292	9.67281	7.10537	6.90251
DNMT3L	2.03202	1.85703	3.6161	4.29499	3.73555	3.36319	1.80263	1.81261	1.97659	1.95287	1.9672	1.90838	2.16582	2.0985	5.92226	6.77569	6.53278	4.66547	1.72844	1.82033	2.08184	8.55219	1.73595	1.80173	1.77448	2.0889	2.49212	1.84193	1.81993	1.83858	1.8826	2.00725	1.7569	3.8074	1.97883	1.78722	5.14725	1.79029	1.77063	1.98233	1.90013	1.80033	2.09711	1.96947	1.89972	1.91296	6.3918	2.76289	7.85487
DSP	3.02142	2.15082	2.02363	2.53227	2.02944	2.46353	2.33383	3.11765	2.72019	2.40655	2.65489	3.85849	3.36268	3.11643	2.26759	2.11662	9.27212	2.00909	2.57964	2.10968	3.19621	2.55104	2.89372	2.59517	2.03227	1.95854	1.97582	2.08383	1.98425	2.56398	2.40595	3.13628	2.47253	2.98098	2.76253	1.91457	1.96293	1.86369	1.99293	2.49907	2.31657	2.20165	2.4765	2.40694	2.63894	2.58459	1.96703	1.97913	2.72417
EI24	2.62896	6.21522	2.00131	2.30116	1.94299	2.39209	2.5868	2.71398	2.39005	2.19009	2.36713	3.39893	3.24169	2.70752	2.14026	1.99553	5.22474	1.94249	2.31213	2.0021	2.28089	2.2752	2.01762	2.29407	2.02474	1.92912	1.97735	2.03388	6.05044	2.57125	2.29998	3.1916	2.73077	4.37171	2.44108	6.52119	2.15253	2.42777	2.01494	2.19459	4.73331	1.99012	2.32574	2.16996	2.29014	3.2463	1.97227	1.96623	2.19847
EIF1AX	5.77806	5.44897	6.16968	5.94183	4.27777	5.52724	5.09577	5.09073	6.5324	5.84837	2.9923	5.47822	2.72035	5.28782	3.97618	3.13446	4.97941	3.43872	2.26466	6.1783	2.46152	5.62608	2.23079	3.14681	4.401	4.86667	6.29597	4.32004	3.67028	4.3749	4.20255	2.67681	2.23333	2.52895	3.24294	6.04291	7.59575	5.31127	8.82412	5.52342	6.48402	4.00612	4.82438	8.40836	3.72414	6.29377	4.66674	6.08964	3.91889
EIF2S1	2.06539	1.85299	3.63298	3.51304	1.81564	1.83456	4.44473	1.97632	1.99213	1.92177	1.98094	2.19816	5.12631	2.05627	2.89401	2.59992	3.42757	3.78397	4.58486	4.2579	2.13018	2.05798	2.37555	2.40464	3.70423	3.7516	1.78298	4.78114	4.92716	5.00858	3.60507	3.58482	3.9729	2.20518	2.57099	5.27278	4.5237	4.83236	4.84513	1.91785	4.30885	2.19234	3.66068	1.87109	2.02021	1.96595	1.94019	3.99731	2.12136
EIF5B	2.02512	5.45489	10.3159	5.04116	7.2912	6.68168	5.54743	2.39366	8.84406	10.7068	2.06821	10.1705	8.6329	6.31455	2.13509	8.81258	8.35337	7.65638	8.61413	8.49255	11.0467	10.4864	5.38213	7.08877	8.18872	9.4477	10.1715	10.2991	9.68092	8.31495	9.4888	7.72128	6.05693	5.92431	7.74945	9.05868	9.30448	9.27379	8.96264	9.73105	9.35102	8.88604	9.15003	9.14287	8.3753	7.91054	6.11959	7.36745	4.80885
EPRS	9.31712	9.79898	2.7432	1.77706	4.60096	2.40907	2.70657	1.78538	1.76827	10.1862	10.0986	7.54935	1.83123	1.77877	1.7459	2.11011	3.86676	6.7061	1.90174	2.33284	1.81709	9.46372	1.93926	2.01401	6.19276	7.85487	2.18436	1.73515	1.73564	1.8155	4.77156	1.71996	1.70688	1.87094	1.75689	1.71812	8.43368	1.72065	1.78213	1.75276	1.75384	6.4573	1.74545	4.8859	1.78211	7.7409	1.76848	1.77168	1.76033
FGFR2	4.63707	3.13118	2.96324	4.98803	2.84166	4.41072	3.51315	3.87157	3.95484	4.05685	4.15542	3.69457	2.8469	4.62399	3.76922	4.35952	5.20206	5.74585	3.17678	3.47997	2.80563	4.52642	2.48017	3.13288	3.11897	4.59757	4.26916	2.90539	3.60122	3.57319	2.74325	3.26684	4.15296	3.87829	3.04445	4.15273	3.21103	5.26048	3.68521	4.62652	2.52319	3.52186	3.4878	3.77153	2.67598	4.0292	4.19727	3.53755	3.23402
FGFR3	2.85937	2.74646	4.67853	2.47537	2.29795	3.2393	6.2572	2.71524	5.2298	5.78085	4.54057	3.31724	2.03238	2.84307	4.98945	5.85992	2.54928	3.63675	3.50454	2.7394	3.46319	3.09164	4.10408	3.99946	4.31865	3.69975	4.30431	3.21508	1.95858	3.37783	5.6718	3.38512	1.84723	2.9284	3.00653	3.74701	3.74167	4.01611	2.27431	3.56631	3.743	3.90775	1.79351	3.02975	2.73564	1.92229	2.77977	2.76039	3.15152
FLG	3.24848	3.00944	2.4286	2.70792	2.40971	1.68499	2.65915	1.71151	3.7484	2.99755	1.68858	3.42183	4.72349	1.67622	1.88954	2.76022	1.96637	1.67415	1.67159	2.22682	3.401	1.68739	1.73882	1.66638	1.69688	1.7137	1.69337	2.16523	2.39139	3.39477	4.0516	3.71714	3.41618	1.67594	1.72782	2.24468	2.0674	2.38812	2.57606	3.31521	2.70717	4.81095	4.22039	3.04769	3.04841	3.70284	2.62455	2.82387	4.06396
FOXD3	6.54252	5.88447	5.84882	7.158	6.57061	6.91356	7.57102	8.14746	7.11755	6.65019	5.99967	7.13175	7.43783	6.5775	6.63434	5.70613	6.44568	5.912	7.56746	5.77947	8.31861	7.3474	6.68053	6.34874	6.63145	6.07474	6.14032	5.37933	5.0396	8.0783	6.85365	7.12988	6.39229	6.59886	6.29207	5.61084	5.58958	5.912	6.46499	7.06645	7.21824	7.41258	7.46646	5.80259	7.25063	7.00787	5.37461	5.71514	7.18005
FOXH1	6.24828	6.27657	5.21399	7.03886	5.66613	6.70957	7.92078	7.71502	7.09876	6.66333	5.56334	7.04127	7.60852	5.74771	6.87946	5.97614	6.70425	6.55777	7.57102	6.12965	7.727	6.60252	11.2749	11.9822	10.7134	5.26305	7.14635	7.1807	5.3247	9.24455	7.50614	12.1543	12.2114	11.7869	11.3388	4.60326	5.08132	5.44344	6.11352	6.49252	6.54752	8.30575	6.1784	6.61229	7.70719	6.38048	7.86339	8.25715	8.70257
FOXK2	6.76292	9.22425	8.97647	4.9474	2.94651	2.96221	3.39894	4.32529	2.07652	2.87323	7.68223	2.29209	3.29862	8.50544	5.57211	7.63874	7.39733	4.9084	2.11267	5.03466	2.99001	7.19224	2.458	2.71185	3.34171	2.00116	5.00431	5.01928	6.32504	1.95504	4.30238	2.08449	2.28177	2.2756	4.85282	5.82558	5.57273	5.64426	2.73455	4.9423	3.50238	4.86416	3.32851	6.68684	3.42552	3.54212	5.22695	3.97358	2.25561
GATA2	3.04942	2.69097	2.7775	3.29858	3.33302	3.73268	3.60557	5.08389	4.21601	3.25201	2.6719	2.47298	2.94598	2.11348	3.44761	3.27843	3.80661	3.13494	3.35738	5.5532	4.35205	3.47892	4.08104	3.54016	3.05309	3.19594	3.03584	2.39735	2.52516	3.17145	2.83804	3.5284	3.14539	3.26993	3.63299	2.72672	3.10606	2.80197	3.01432	2.67731	3.04082	3.39431	2.73227	5.87439	4.13647	3.03465	2.6138	2.70323	2.96042
GATA3	2.55635	1.79276	1.81064	1.84379	1.80281	1.85376	1.77757	1.80763	1.84783	2.57594	2.76022	1.85972	1.94621	1.92929	2.92073	3.21397	1.81696	2.56352	1.74289	1.74467	1.86288	1.84341	1.72029	2.96529	1.7193	2.00658	1.79421	1.79105	1.78859	1.78035	1.85358	1.99393	1.71089	1.75578	1.89449	1.77393	2.17737	1.94073	2.48001	1.89268	1.85955	3.68698	1.87236	2.58317	3.33395	1.83202	1.811	1.7858	1.81533
GATAD1	1.7903	2.13621	1.77192	2.24046	2.09258	1.82815	1.74651	1.77339	1.80581	2.4129	5.49491	1.81226	2.68946	2.39652	2.32358	4.02454	1.77925	1.773	2.41592	2.26105	1.78368	2.05569	1.73765	2.04746	1.69371	2.04549	1.8457	1.75226	1.7618	1.73154	1.81514	1.9043	1.6863	1.7325	1.8261	1.83747	2.06293	2.0764	1.90897	2.28254	2.14474	1.79067	2.35364	2.55626	1.75982	1.7355	1.88558	2.25045	1.78733
GJC1	1.75067	1.90588	2.10036	1.72877	1.71076	1.72629	1.74825	1.7533	1.74333	1.74714	2.35561	1.72728	4.01412	1.71287	1.72865	7.61798	1.72205	2.25207	1.71232	1.7425	1.87013	1.71513	1.73503	1.71546	1.69626	1.73993	1.72051	2.4479	1.69755	5.70367	1.72266	1.77862	3.93945	1.71713	1.77579	1.70121	5.76846	2.08765	2.62509	1.71125	1.68897	3.27049	3.19788	1.73296	1.73753	3.19112	1.69154	1.69344	1.70155
GLTSCR2	5.77191	6.34244	6.95337	9.60225	6.07304	6.25973	6.6683	7.44062	6.09474	6.47489	6.27228	5.72725	5.69833	5.83137	7.06879	7.15165	7.33884	7.27131	6.92772	4.9002	9.70993	7.79687	5.00094	4.92141	6.12062	6.30767	6.29953	5.79183	6.7559	11.0099	7.6788	5.84436	4.8348	6.94972	5.57105	5.42618	5.64491	5.03686	5.87148	5.07908	6.72465	6.30557	6.09536	6.50081	5.06425	6.16001	4.58234	5.76434	6.74263
GM2A	2.94078	4.87829	2.55397	3.99587	2.77285	5.39949	3.94173	3.45633	3.22794	2.89577	2.24787	2.55863	2.68151	2.20173	2.41428	3.00471	2.69254	2.42822	3.44794	3.63266	3.5619	3.1354	4.59336	4.29313	3.10505	2.58743	2.94314	4.40077	3.95575	3.63862	2.86319	4.39672	4.59355	4.06569	4.09021	2.73086	2.12524	2.0242	2.88435	2.66715	3.01683	3.98412	2.76159	2.92296	3.61416	3.11939	2.89806	2.97183	3.52951
GPD1L	4.90798	6.06467	2.97936	3.72765	4.20822	3.55475	4.50714	8.57916	4.31001	4.5444	5.57932	4.72357	5.48928	7.1773	5.30701	6.57859	6.98993	6.87207	5.73355	4.55513	3.84615	3.80171	5.94865	5.89089	4.79684	2.74397	4.38922	4.1666	3.04123	4.87222	5.76245	5.4967	5.74227	5.43254	5.20823	2.81057	2.82899	3.69834	3.1753	3.26249	2.84328	5.11973	2.69978	4.23213	4.65287	7.08946	4.98635	5.2044	5.50458
H19	1.7204	1.70812	1.6813	1.70464	1.69551	1.71384	1.70622	1.71416	1.72252	1.71815	1.71643	5.60555	3.22878	1.69432	1.7073	1.71071	1.7001	2.19289	1.7113	1.72388	1.86729	1.75578	1.70352	1.71447	1.6698	1.71803	1.70351	1.73414	1.67848	1.73506	1.71195	1.75561	2.81161	1.67617	1.74584	1.68897	1.68369	1.6896	1.66742	1.70034	1.69278	1.69047	1.69142	1.70596	1.6933	1.69607	1.68858	1.67637	1.66415
HMGB1	5.01556	5.70195	5.15021	1.87067	3.17429	5.27146	2.28039	5.67792	2.64065	5.28049	5.08216	5.47289	5.71954	4.21045	5.53628	4.34464	6.05102	7.75908	5.0096	4.21388	3.68275	5.53872	4.16551	5.17801	6.06172	6.21538	7.45561	4.83991	5.09015	4.57879	5.59346	4.09026	3.98698	5.28691	5.16553	4.64751	6.90327	5.06692	6.23075	7.33254	5.25047	3.85275	5.43325	3.86115	3.48684	2.69247	5.19253	3.34536	2.67936
HN1	7.1863	7.31183	9.39548	5.64993	7.19491	4.93049	7.40793	4.62819	3.29824	7.77168	6.45542	2.28697	4.77768	5.07805	7.75215	5.87432	6.56567	7.73055	6.64226	6.36217	7.13756	7.45889	6.29613	6.02302	7.29883	8.5967	9.72411	6.59251	7.49743	5.1265	7.30573	7.29346	6.44439	6.17416	6.93952	8.51304	7.3622	9.33529	7.37663	7.18474	7.73723	6.78249	7.72333	6.88417	7.02407	6.9142	6.89487	6.55197	7.17045
HSD17B11	2.32351	1.92522	1.89378	2.05967	2.04513	2.21079	2.01288	2.33094	2.21475	2.05847	2.20509	2.58866	2.52691	2.36742	1.99584	1.93772	1.96373	1.87965	2.03527	1.893	2.44358	2.0795	2.04965	2.25247	1.84061	1.85027	1.88779	1.89274	3.18698	2.13338	2.04817	2.40683	2.45404	2.24935	2.28986	1.83519	1.84791	2.05285	2.28729	2.69452	2.35738	2.82598	2.58085	2.07038	2.07482	2.00203	2.5063	1.86323	2.09576
IFITM2	4.89906	3.02061	3.10304	1.8616	3.90938	4.57571	1.92775	1.79863	3.87602	3.94283	3.9881	4.47697	5.33072	4.52918	4.00951	2.65346	8.0535	3.09589	3.88649	4.09404	4.94204	4.98388	1.7619	4.0099	3.02545	3.49717	3.00347	2.63871	2.81124	4.74883	3.40329	1.85811	3.84527	4.10059	3.6161	2.99867	3.67675	3.47043	3.5613	4.28436	3.52718	3.40764	3.28247	3.25539	3.37304	4.34063	2.8221	3.53232	1.87129
IGF2R	2.06756	1.85332	5.06773	2.009	1.82873	1.9149	1.84418	2.01266	2.93674	1.9837	2.5264	4.45395	5.68911	2.42032	2.52236	2.18669	2.21334	2.42707	2.10418	1.86968	2.01079	1.94964	3.72055	2.18086	2.23486	5.47905	2.41693	2.5062	3.01739	1.83668	2.77697	3.99799	1.75438	2.17861	2.36487	2.04618	1.78917	2.80432	1.80845	2.28373	1.85119	1.85722	3.53458	1.93754	2.29249	2.08295	1.77735	3.04547	2.08304
IL17RA	1.78419	1.758	1.71987	3.37051	1.73516	1.78002	1.75818	1.77465	1.79223	1.76267	1.7776	1.76851	1.77315	1.75473	3.53039	1.76378	1.76584	2.82108	1.79473	1.76783	2.13696	1.83661	1.73815	1.79832	1.68902	1.74326	1.74079	1.74495	1.72219	1.78418	1.77734	1.83497	1.79889	1.73275	1.75678	3.27775	1.72874	1.73441	7.87117	1.75682	1.75201	1.72463	1.82935	1.75005	1.73906	1.76776	1.74096	1.7137	2.95527
IL6R	1.74049	1.7279	1.70422	9.85437	1.72196	1.765	1.71126	1.73215	1.74868	1.7209	1.72647	1.71251	1.74065	7.73953	6.0549	1.72716	1.73308	1.7186	1.76437	1.7353	1.89978	1.80958	1.73794	1.79502	1.6674	1.70604	1.72415	1.70937	1.70058	1.71145	1.74921	1.79022	1.70245	1.68629	1.68714	1.709	1.70714	1.71363	7.84981	1.73974	1.75452	1.69985	1.73814	1.71701	1.7001	1.76769	1.72748	1.69325	1.6992
ITGA5	6.09995	5.57834	4.18825	5.22569	4.109	4.6773	4.37956	4.11992	5.68109	5.23475	5.62002	5.90131	5.47809	5.12724	4.0318	3.67288	6.18763	3.31058	4.46336	4.98	4.44399	4.96137	1.81024	4.61789	4.11123	3.80103	3.52742	5.16551	3.23783	4.68407	3.7849	4.35376	4.39602	4.62581	4.69206	7.70991	4.01443	3.57692	4.70284	4.54092	4.28982	3.93034	4.4564	4.46688	5.07883	5.94205	3.77649	4.01632	4.19601
ITGA6	1.79328	6.03971	4.18111	5.76846	7.23728	6.01992	9.74953	1.78694	1.80121	5.73226	1.78601	1.77992	1.7818	1.76168	1.76413	5.36361	5.3817	1.7403	1.80027	7.96852	2.17563	1.84042	1.74227	1.80547	1.80189	4.96889	1.74556	1.75049	1.72734	1.79629	1.78256	1.84552	1.81155	4.33606	1.76332	1.73674	1.7342	2.77486	1.70907	1.76435	1.75479	1.72958	1.94991	1.75574	1.74595	1.77135	1.74617	1.71768	1.70637
JAK2	2.29677	1.90042	1.83123	2.13647	1.85306	2.02163	2.11523	2.18504	1.99172	1.93815	2.05932	2.3241	2.41085	2.11168	4.3006	1.86405	1.86134	1.81743	1.98549	1.86447	2.13731	2.2412	2.47804	1.97446	1.84137	1.8225	1.83924	1.88726	1.85734	2.6479	2.08548	2.24084	2.07898	2.14002	2.16541	1.91522	1.80444	1.78461	1.91511	1.97814	1.91375	2.06177	1.96429	1.91602	2.06297	2.13468	1.81885	1.8135	2.03533
JUNB	3.24358	4.87402	5.05456	3.79381	4.45659	3.54794	4.61433	4.29994	4.10017	4.02911	2.99597	4.00265	3.41225	3.59855	5.45075	4.53587	4.57229	5.08887	4.23509	3.5426	4.03297	3.7694	5.79557	6.16486	4.77457	4.12759	5.38458	3.94928	2.72098	3.39577	2.53724	2.91748	6.54299	5.74716	4.72509	2.42427	3.37365	2.53558	3.22944	3.31248	5.5626	4.1734	2.76321	5.15463	5.16316	6.03865	3.88089	6.79075	4.73256
KLF2	6.49371	3.20664	3.08351	4.37338	3.07542	4.00235	3.12799	4.24745	3.36016	2.54164	5.27465	2.05056	1.89552	5.64508	4.37738	3.20381	4.61836	2.55006	2.51161	2.63973	3.91296	3.27853	2.62659	3.23969	2.50479	2.52279	2.57665	2.44299	3.45982	5.94254	2.68819	2.14874	2.7047	3.46897	2.88175	2.728	3.28714	2.90152	3.09883	4.07097	4.14681	3.37187	3.33639	2.9299	6.65139	2.7444	5.45489	3.34455	4.29538
KTN1	8.89677	1.82808	5.27128	1.94675	5.90569	1.87763	5.82173	1.83731	8.54594	1.87023	6.21666	1.89061	2.03417	7.47744	1.86053	4.32277	6.30356	1.81932	1.75584	5.95486	1.97781	1.93763	1.71991	1.80005	2.93328	6.76403	1.88039	6.33826	3.56019	1.81922	2.99647	2.10463	1.7527	1.76613	1.9487	1.78872	4.37546	2.37009	4.12025	1.94874	1.89991	1.81636	7.97801	5.40682	1.87344	8.08315	1.83025	5.69763	3.48862
LAMC1	2.67853	2.00973	5.75006	5.43924	1.95012	2.28721	2.22925	4.1276	2.45378	2.19617	3.00594	3.19933	2.83604	5.68022	2.10356	5.27813	5.19634	5.02718	2.35092	7.06825	3.01686	2.39856	2.31042	2.87504	3.03627	2.04022	3.38331	2.49537	1.92153	2.44394	2.19536	2.74394	2.42876	2.71264	4.23469	5.43456	1.92116	5.61084	6.47501	2.28602	2.08925	2.06101	4.87104	2.18446	2.30265	2.16335	2.58842	2.51777	2.29088
LAMP2	6.32544	7.05026	5.32104	6.00681	5.38553	5.81595	5.98716	5.70479	8.21301	5.85357	6.88594	8.13986	6.38498	7.99597	5.77441	6.88548	6.11422	6.05847	6.05923	5.93515	5.66444	5.68329	6.88847	6.194	6.20083	5.37542	6.00269	6.17677	6.83263	6.39074	6.39804	6.31003	6.33074	6.383	6.32724	4.55077	6.19776	4.8046	5.63433	4.97165	5.57804	6.47043	4.84439	6.08921	6.10154	5.22477	6.21316	6.16035	6.21625
LEFTY1	2.59618	1.98183	1.90969	3.29156	2.09985	2.27178	2.20508	2.74336	2.40147	2.15674	2.43455	3.07218	2.62345	2.49609	2.06906	1.99938	2.04117	1.91526	2.30084	1.98198	3.00347	2.38955	3.5656	3.92307	1.93742	1.88672	1.9275	1.95736	2.48525	2.39635	2.13292	3.38021	2.19795	2.62951	2.38052	1.88001	1.91476	1.83672	1.91048	2.22456	2.08174	2.0162	2.10927	2.12152	2.2535	2.13253	1.89914	2.28016	2.23657
LRPAP1	5.00775	2.1578	2.04037	3.43666	3.31263	5.25536	2.39119	3.64206	3.82909	6.69994	4.64401	4.75663	4.60888	5.5307	5.71537	4.83121	8.23052	5.43801	3.14489	2.10673	3.81742	6.34423	2.81909	2.75533	3.80027	3.1883	4.55021	4.92198	4.44102	2.54334	8.12093	2.9793	3.39153	2.53218	3.41373	4.8709	3.55603	4.21414	3.22932	2.76198	2.45987	2.79528	2.41671	2.36391	2.59284	2.75869	3.10906	4.84669	3.21903
MAP3K3	7.24781	6.66236	6.53435	7.26307	6.75392	7.04917	8.08014	7.94035	7.26436	6.94737	6.52858	7.80063	8.10564	6.98196	6.55697	6.23073	6.90818	6.83732	7.25666	6.54534	7.5135	7.15464	9.87753	8.68071	8.8164	6.2418	8.40037	6.84662	5.82988	8.56851	7.07012	10.4577	9.1006	9.12245	9.57618	5.47833	5.88987	5.67197	6.4459	6.82929	6.76507	8.32426	6.41073	7.27569	7.7561	6.92831	7.79674	8.08005	7.98912
MORC1	1.69238	3.81935	2.95139	2.35884	3.33366	3.56722	4.44262	1.69941	3.46298	4.52356	3.14853	1.68787	3.62231	1.70195	3.92217	2.68315	3.63818	3.61203	4.91233	2.4078	4.1087	4.32633	6.29207	5.57491	2.97252	2.79269	3.48523	3.56077	2.59647	5.68837	3.14709	4.64998	6.51472	6.40817	5.36076	2.52245	3.1605	2.3849	3.67571	3.66739	3.86886	3.23704	1.70064	3.55386	3.08872	3.34794	3.776	4.02355	4.93713
MRPL15	4.02355	1.8155	9.47647	2.8939	8.69725	8.63316	3.32728	5.14609	2.74838	1.75344	1.75831	4.38157	8.58824	10.2554	2.29423	5.79233	8.35854	3.89983	5.58874	11.1824	11.5724	11.6194	7.75749	7.19893	9.68391	12.1914	10.3018	8.09356	8.61285	4.89688	9.41097	6.04324	6.99855	7.59627	8.94885	12.084	11.4228	12.0438	11.3402	13.1646	11.9073	10.212	12.4272	12.2214	8.94204	11.744	11.3992	11.0268	8.66864
MTCH2	5.61908	2.27319	5.23114	2.78979	2.92121	3.39904	4.90499	2.76487	1.72709	1.71244	3.82376	1.77523	2.6928	3.69618	3.79517	2.44963	3.86633	2.67645	2.49189	2.07886	2.70856	4.49133	3.61327	3.49401	3.49317	3.51855	5.27763	3.65366	2.1041	3.1132	3.14929	2.67552	3.05249	1.78595	1.75877	3.16565	1.99257	3.6898	3.31188	2.15211	4.23107	2.25409	1.78216	1.73808	1.75707	2.61686	2.03946	4.11363	2.65377
MUC15	1.7787	1.74484	2.31253	1.74718	2.19448	3.90747	3.45053	1.79297	1.75051	1.76121	1.76146	1.76276	1.73574	1.73344	1.73186	1.73511	1.73256	1.71405	1.71592	2.24415	4.20029	2.7958	2.8273	1.6896	1.74017	2.62455	1.73301	1.75603	1.73074	1.79503	1.72813	1.76925	2.15261	1.76071	1.7782	1.70616	1.7106	1.9802	2.60244	1.71846	2.39807	4.19325	1.73308	1.74138	3.32426	1.94714	1.69494	1.723	3.33395
MYC	9.31529	9.45225	11.8568	12.5561	11.8516	12.4173	11.8672	12.3504	8.1145	11.2817	5.56085	10.3385	9.62868	7.12153	10.9812	11.3661	10.8496	11.2152	10.1465	12.4742	12.5648	11.7698	8.9483	9.38829	10.2802	11.4522	10.5556	10.4143	11.6014	8.19505	11.0948	9.43381	10.2082	10.0417	10.4999	11.1667	10.9421	11.6256	10.0662	10.6132	10.0819	9.32768	10.3065	11.8289	11.8983	13.4801	11.8638	12.0581	11.8029
NANOG	9.60555	3.661	5.24223	7.91723	8.40803	9.63066	1.67022	9.42451	1.66331	1.66977	3.67035	1.67273	5.03868	5.05917	9.44656	8.00402	6.4196	7.88339	4.59145	8.13556	7.39586	9.24698	5.25683	5.52372	8.70257	9.06146	8.50206	9.09341	8.89751	1.72715	6.547	1.64351	5.83379	7.18568	7.05135	6.8061	8.23334	9.67823	8.18899	10.296	8.00976	5.82866	9.20603	9.70786	5.64313	6.82154	8.88699	8.7231	6.69261
NANOS1	10.5267	7.69587	7.10703	9.75465	8.93912	8.99957	4.09307	1.70912	7.35471	8.30208	10.4912	5.70918	1.72462	9.65317	5.41044	3.37074	8.44728	2.14815	1.75272	7.16055	1.89435	7.75498	1.71189	1.77057	5.42761	7.90602	7.10202	5.05175	2.70895	9.42978	5.07486	1.78005	1.72182	5.63552	1.71272	7.50481	1.69286	1.7016	1.67165	1.72245	1.73831	1.69239	1.7125	7.81936	1.685	1.74147	1.71533	1.68502	1.67783
NCOR1	5.656	1.98048	4.57738	5.34317	5.6194	5.41299	4.33694	6.78564	3.01431	5.28224	5.5637	5.82518	2.78572	3.77647	4.07315	3.07983	4.95349	3.86194	5.91935	5.29169	3.15245	3.42044	2.50404	3.23639	4.25442	5.21829	3.28231	4.16723	3.92979	3.22369	3.45614	5.123	3.09305	3.43433	4.97484	4.62752	2.2154	3.5511	6.06349	2.1576	1.98863	3.18107	2.17306	4.43491	6.21555	5.88095	5.78495	4.04011	3.76407
NODAL	2.46931	3.44753	1.90882	2.55204	2.36908	1.97463	1.8193	2.34409	2.29278	3.3973	3.17853	2.86812	2.7446	4.01265	3.12871	2.31084	2.74705	1.89485	2.39723	2.89305	2.59324	2.47839	3.07376	3.16542	1.92433	2.28089	1.83232	2.96118	2.52117	3.90832	3.71181	4.08616	3.16856	3.7803	4.45789	2.0141	2.06798	2.10008	2.69766	3.55802	2.53884	3.85298	2.39022	2.10259	2.38288	2.47685	2.72315	1.91831	3.636
PAX8	3.71428	5.10183	3.08954	2.71527	3.92885	4.16274	3.99492	5.92161	3.45466	3.34886	2.87414	2.45227	3.5254	5.92724	3.24847	2.92439	2.99431	3.07665	4.91172	3.04181	4.08327	4.42822	4.62685	3.89047	3.62004	2.98431	3.54256	2.75532	2.91501	4.38784	3.06985	2.96304	3.94493	4.16903	2.13431	3.21605	4.3117	3.0754	4.06148	3.59574	3.42023	3.19093	2.08638	4.26246	3.35221	4.30483	3.24291	3.38642	4.93753
PDPN	2.31575	10.1883	7.07163	2.12451	3.43601	4.72782	6.91081	2.35294	4.1563	5.6615	8.04758	2.56598	3.45076	7.53973	1.93461	3.5819	4.19065	4.72083	4.16672	2.67698	2.29138	3.56789	2.34502	1.92562	4.565	7.57911	3.22475	7.34906	2.83765	8.73666	2.00326	2.40734	2.03512	3.51667	2.19753	2.34918	2.24024	1.77158	1.84351	2.07438	1.94882	1.93057	4.54935	3.43897	2.15388	2.1502	4.27886	1.84374	2.21492
PEG3	2.17979	1.88052	1.88387	2.16903	1.85517	2.08012	2.07848	2.35619	7.0609	1.91839	2.04768	2.47121	2.39309	3.65496	1.92495	1.85514	2.96659	3.29906	1.91095	1.86478	1.86248	1.97264	1.81084	1.80535	1.91285	3.75543	1.8705	1.90863	1.86981	2.17364	1.96572	2.94357	2.04428	2.28293	2.10249	1.82698	1.84153	1.80179	1.90917	1.95751	2.0269	1.86967	2.15225	1.91995	2.01049	1.99861	1.86414	1.86313	1.9457
PEX3	1.78091	6.95796	2.47827	4.79552	2.12194	2.78923	1.78382	1.86994	2.32163	2.47521	4.85869	4.05381	1.89797	1.82424	1.83619	1.77686	1.78334	2.38366	1.94531	3.4371	1.84891	1.92103	3.89783	2.13621	2.61541	2.69439	2.0813	2.30363	3.54551	3.68698	1.85361	1.77134	1.74151	1.97084	1.80811	4.01721	2.13609	3.2536	3.32355	1.78509	1.79814	1.75598	1.77261	4.12832	1.78632	1.84703	2.64611	2.74269	1.7675
PLK1	2.37892	6.97036	9.89514	5.05135	6.59776	9.89811	6.53144	3.25972	3.4721	3.30206	3.26822	3.20661	2.49064	3.8582	8.67697	10.1318	10.5355	9.30876	5.00088	4.48152	6.57917	4.65045	5.84047	8.18749	9.73123	10.2216	9.65358	9.67761	9.76834	6.00859	8.19871	7.12904	7.33188	7.85045	7.78341	10.5684	9.78366	10.5724	8.57045	8.76254	9.76864	9.6707	8.72337	6.81167	6.52567	6.69882	6.27662	9.33874	6.12834
POU2F1	2.7082	3.03375	2.01465	2.02775	4.26643	3.47418	4.59805	2.23155	2.57147	2.43813	2.86953	2.40741	2.33353	2.17135	2.98002	2.78894	3.13308	3.4057	4.50935	3.28574	4.34984	3.38055	3.40587	1.98617	2.72085	2.0603	2.65975	1.94598	2.8596	2.2782	2.07911	2.96438	3.04913	2.74687	2.02769	3.19045	3.17458	3.69653	1.99346	3.34308	2.48977	1.91272	3.37881	2.87045	2.29226	2.3545	2.57517	2.24071	2.10806
POU5F1	3.82991	10.272	2.69583	3.02362	2.89244	3.4838	2.974	5.17795	2.83105	3.49139	2.79289	3.07818	2.168	2.06849	3.74714	3.7967	4.28388	3.17333	3.53677	2.66652	3.322	3.73	3.43117	4.16607	2.78963	4.5097	3.52443	3.43414	2.4705	2.36207	1.88291	2.35148	2.95141	1.86652	2.66463	2.46458	5.89246	2.41524	3.52877	2.5814	3.07581	3.78907	2.57359	2.75255	3.06225	3.76717	2.89935	3.63271	4.08288
PPARD	3.89427	2.33746	6.10025	3.48847	3.90431	5.32932	3.03609	2.96724	2.69731	3.53041	6.61585	1.81674	2.78509	3.66396	3.23123	4.61887	3.00393	3.05353	2.43682	2.26535	3.61646	2.36888	3.52153	3.33867	2.73874	2.18256	3.75429	1.98907	2.18921	2.63431	1.79785	1.87227	3.07158	2.44286	3.02266	2.01613	2.1233	2.23495	2.80498	2.79772	2.24585	3.22051	1.98306	3.80731	3.21595	3.02126	4.74594	2.97096	1.77363
PTP4A1	9.88448	7.96535	8.59268	9.56858	8.39853	8.81097	9.10845	9.27574	6.48757	9.07739	9.17305	7.54541	9.49065	8.75179	8.62862	8.25485	8.05856	7.75913	9.44925	9.00208	8.67925	8.41171	5.88582	5.98974	7.67632	8.23159	7.7557	8.14733	7.08068	6.01829	7.19268	5.76597	4.14525	5.34801	6.19452	8.01141	7.50961	7.23839	7.70657	7.6182	8.38462	5.34644	7.98603	8.02129	6.19487	8.86922	7.7473	7.97701	9.93279
PTTG1IP	7.7614	6.8735	5.59116	7.26683	7.57167	5.62599	5.44337	7.5143	7.75371	7.66836	6.4371	6.09074	6.12015	7.72385	4.33919	6.80443	6.60152	4.2412	4.92213	6.62031	2.42417	4.79438	6.135	5.73813	5.77411	5.39254	6.2994	6.10796	4.96492	4.20993	3.5799	7.19562	3.71758	3.58832	4.75402	5.47419	3.92962	8.96835	5.49833	6.5477	5.51046	6.16571	4.58088	4.41443	8.72563	4.30026	4.41557	7.15251	5.45805
PUM1	3.17738	2.97219	2.52862	3.21449	3.73368	3.41078	4.83398	3.62147	3.2148	5.61441	3.37795	3.90602	3.7767	3.61831	4.17127	5.39827	4.3571	3.90057	4.41606	3.78065	4.41873	4.40229	5.37234	5.44994	5.00138	5.19355	4.70593	4.56243	3.54931	3.68466	3.00315	4.38491	4.10861	3.852	4.33136	3.0262	2.92015	4.40637	3.39121	4.86313	2.75155	4.65278	4.95001	3.85528	4.06241	3.42184	4.28144	4.59433	3.45179
PUM2	5.61116	5.19458	4.88681	4.53096	3.84171	5.17745	4.54956	7.31634	2.47491	3.77398	3.84959	3.76681	5.02029	4.3672	5.20896	4.89519	6.51544	4.64646	3.60923	7.17819	5.0417	4.18763	3.84071	4.17308	4.61692	6.88851	7.26626	4.39064	5.43071	5.99942	5.482	2.79878	4.17969	2.65748	2.68048	6.17197	5.78317	5.03236	4.29475	7.10556	3.32839	2.6834	4.58066	2.91992	1.73954	2.48501	5.29449	4.38348	5.39666
PYGB	5.14082	4.74058	3.90608	5.16545	4.59444	4.70627	5.53535	5.75301	5.69255	5.49973	4.475	4.47094	5.26616	4.68925	4.43937	3.92025	5.10875	5.71323	5.43224	4.5449	5.01947	4.63919	6.79216	6.43402	5.51763	3.98683	6.38534	4.1692	3.78132	4.81912	4.5901	6.7446	5.61542	4.71558	4.50693	6.4038	4.0273	3.93907	5.44127	4.40395	4.6207	5.78746	4.85562	4.66118	5.55318	5.05811	5.86585	4.79598	6.12629
RAB12	3.05605	1.9965	4.58666	2.4139	6.96014	1.95408	2.03765	2.46869	2.48224	2.73078	2.27051	2.72854	2.69378	2.57446	5.0231	2.26868	2.87441	6.50878	3.17952	3.01583	2.41411	2.46695	3.36625	1.75902	2.00925	4.17346	2.22264	6.00512	5.31522	3.75735	5.76892	4.53865	2.25922	2.67152	4.69203	6.9094	3.67668	4.58231	3.20246	2.20173	4.16189	3.32398	3.62613	2.74166	2.35336	2.308	4.50944	3.94894	2.52499
RAB5C	7.50485	8.20441	8.58129	6.66931	8.62814	7.44331	9.37106	9.06056	3.31386	5.44981	5.29143	5.77082	5.04599	7.39063	9.83653	8.03576	8.368	5.47886	7.23489	4.2178	4.54085	4.06842	3.91446	4.98378	6.98502	8.98264	6.81717	8.25019	8.42824	4.97917	8.18815	5.28681	4.60824	6.33139	5.68744	8.26352	6.38938	7.13216	4.28967	4.63185	7.06797	6.6009	9.41723	4.40337	3.46627	7.30853	7.52453	6.02213	4.933
RAB6A	1.95379	4.29872	7.87887	5.29112	9.9753	8.73706	6.59936	9.85445	1.88973	5.95158	2.10889	3.2528	8.53795	2.44026	9.096	7.97356	9.21314	9.32724	9.51305	8.67486	6.52649	5.90704	7.5386	7.3107	9.13755	10.5286	9.68212	8.78304	9.11897	4.00622	7.9552	5.42482	5.10693	6.0119	8.574	8.76202	9.73439	9.79808	9.7098	9.50008	9.73135	8.94399	7.91863	9.03925	7.26343	10.6842	8.96402	9.31477	5.57592
RELL1	5.0212	1.84721	1.823	1.91912	1.85831	1.86317	1.89005	2.21638	1.9128	1.90812	1.87517	2.17171	2.06284	1.97259	1.85656	3.13555	1.80975	2.72057	1.98317	1.89522	1.90561	1.68654	1.94832	1.98972	1.91352	1.83031	1.83619	1.80973	1.80018	1.72535	1.78901	5.63511	1.67363	1.79802	1.84013	2.88035	3.54551	3.46412	1.85809	1.91158	4.41975	1.87245	1.86987	1.9324	2.08112	2.05404	1.82732	1.81755	2.06266
RHPN2	1.75373	2.85431	1.7433	10.3589	7.17885	6.48109	3.44701	3.64765	3.38459	2.61254	1.76454	1.77398	1.80151	1.80542	8.04076	8.18126	8.98321	2.3796	1.74999	2.03596	1.77809	2.74099	1.72182	4.37989	5.60789	3.70402	2.30907	3.69823	7.46338	11.3771	5.7955	1.88539	1.68813	1.72155	1.79461	1.73659	1.71376	2.0583	1.72034	1.79907	1.80508	2.20021	1.75864	2.29891	1.74505	3.04841	7.70006	2.23835	1.75556
RPL14	11.9425	12.4243	12.0696	11.1605	12.4972	11.0309	12.335	12.4197	12.0154	12.2577	11.9222	12.267	11.5665	11.8649	11.577	11.7795	11.1133	11.7552	10.2803	10.3963	11.2596	12.6937	9.17609	9.35798	10.5366	12.2437	12.1271	11.6049	12.1465	9.98912	11.2018	10.8546	9.77415	10.383	11.0435	11.8297	11.7633	12.1613	12.858	11.3523	12.3907	10.2409	12.165	10.7851	10.415	11.3883	11.3796	10.584	12.0778
RPL19	11.7052	11.4954	12.0576	11.4973	11.8942	12.3685	12.0576	10.8371	12.5284	11.9163	11.7611	11.4175	11.887	12.1861	12.2243	12.1339	11.7611	12.2183	11.8047	11.6616	12.1861	12.4018	11.2462	10.8898	11.681	12.8807	12.4757	11.3722	12.1361	11.41	12.1914	11.1738	11.2958	11.4867	11.7148	11.4404	11.5324	11.4269	12.1027	12.5107	12.1314	11.6616	12.5791	11.0016	10.325	10.9217	11.5291	11.8727	10.6207
RPL32	10.9862	12.6752	13.8403	12.5489	13.7662	13.1807	12.9006	14.0017	13.6183	12.8807	13.7088	11.8746	12.3513	13.2101	13.9443	13.1914	13.0423	13.0195	11.5724	12.2892	13.0838	13.2726	10.2166	10.1486	12.0723	13.9956	13.3817	11.864	12.9623	12.1088	12.535	10.7824	10.6562	11.1424	11.6067	12.1069	12.5284	12.4462	14.1521	13.0335	12.6093	12.1836	13.9861	11.9293	11.7278	11.3547	11.5761	11.6736	11.5324
RPL7A	12.5534	12.6662	12.9668	11.5146	12.9599	12.837	11.3968	12.168	12.6568	12.4438	12.9034	11.9886	11.0004	12.3437	9.8669	10.5682	11.1201	10.3382	9.88213	12.4217	11.3712	12.3984	9.01806	9.2386	10.2935	12.1433	11.2152	12.4467	13.2132	12.2375	12.6988	10.565	10.2075	10.986	11.1798	13.7521	12.7478	13.6882	12.7891	12.2875	13.2689	10.5182	13.0961	11.8082	12.3323	13.4709	12.7976	12.1898	9.66236
RUNX1	3.99745	3.81502	3.33822	3.94485	3.45048	3.65056	4.09113	3.91385	3.90886	3.64533	3.78566	4.14132	5.67935	3.75642	3.48658	3.40458	3.54648	3.47605	4.45018	3.51815	4.56059	3.82351	5.2186	5.27493	4.78486	3.45425	3.8672	3.65632	3.26414	5.40947	4.36156	5.8862	5.88784	6.31463	4.7914	3.42454	4.79312	3.17895	3.38808	3.36297	3.49317	4.51687	3.36761	3.65502	3.95062	4.29171	4.04286	4.26073	4.76798
SALL4	10.1439	3.3529	13.3178	4.69533	10.2783	10.7837	3.46672	4.97775	10.2937	13.9594	2.91931	12.383	9.49766	10.5912	11.3927	14.3075	12.3902	13.8666	5.11983	8.77549	13.0115	9.27212	8.52759	9.44656	10.7425	12.5993	12.2872	10.8628	12.4814	8.00881	8.64579	6.48837	8.63769	10.1741	10.629	12.7846	10.9941	10.4912	11.7008	14.3231	10.4026	11.4068	7.35292	5.04726	10.2914	8.29338	8.44577	12.0552	10.5213
SBNO1	2.09967	1.82783	7.93567	7.37658	7.97888	7.08742	9.11647	3.00524	5.17863	1.91163	1.98513	4.83678	4.80551	2.02723	8.39878	5.90616	6.38692	7.1976	9.32304	9.77798	9.18465	6.83042	3.59236	6.00951	7.65114	10.0153	8.02793	6.23026	7.80383	2.34915	4.62074	4.57222	4.0475	6.02236	6.33982	9.80526	9.69743	8.04509	7.62416	9.47141	7.85193	5.66879	6.94908	9.3104	5.29492	5.64459	7.14942	7.97381	4.85274
SCD	2.96047	5.17462	3.19365	2.88777	3.57369	3.23569	2.68633	2.63483	3.14633	2.82566	2.21262	2.53633	2.4144	2.16574	4.01943	3.97147	3.87617	5.34646	2.59503	2.86739	4.69294	2.98942	4.25148	4.31749	4.12163	4.23898	5.03919	4.76173	3.70577	3.07026	2.90654	3.21975	4.20997	3.24419	3.97367	2.93296	2.4776	3.45732	2.83554	2.64148	2.75717	3.98166	3.15609	3.36499	3.22952	2.73322	3.8008	2.87417	3.51194
SIN3B	1.65451	2.80223	3.09956	1.76051	2.87526	1.66997	3.96358	3.53449	9.01393	3.10564	1.66018	1.67031	10.7076	1.66476	1.6575	7.56418	3.23568	6.36055	4.58263	3.5997	9.10943	4.56358	2.13871	6.03549	4.3011	4.07238	5.92123	6.92877	1.67585	8.08315	9.60663	1.70182	2.92415	3.96497	1.70975	6.29316	8.65672	8.49396	2.16116	5.38121	6.72365	2.89372	5.80705	3.05314	4.11896	3.80593	3.31257	7.7542	7.3153
SLIT3	7.48011	6.7301	5.351	7.11312	5.16625	6.37997	6.30344	6.03449	8.03716	5.7336	6.4908	7.20149	6.28732	6.57186	5.19064	6.31876	4.73945	4.54151	6.6694	4.20603	4.13498	5.30712	6.16618	5.84528	4.98073	4.54056	6.0318	4.31959	3.66439	5.28211	3.82085	5.12967	5.79383	3.79395	4.43355	4.03263	4.09052	4.02349	6.00635	4.69733	5.58272	5.8421	5.95345	4.93067	4.7042	5.07569	4.96598	4.63108	6.23296
SMAD2	5.97405	6.61213	4.93275	8.67539	4.59876	5.96175	8.90225	7.36057	7.81323	3.58374	5.29773	8.3595	6.49293	8.09187	7.18997	6.52339	4.98838	5.45426	2.61659	2.35232	8.3416	8.0719	1.92731	2.05141	2.61571	6.95981	3.53449	4.73165	5.18195	6.9048	6.67662	2.00078	1.92825	2.03151	3.47963	5.7808	3.97888	5.20624	2.97769	6.60221	1.93501	1.84084	1.83699	2.49007	2.42428	1.92275	5.79229	5.41054	1.96043
SMAD4	1.86892	1.75745	1.7493	2.43419	1.7484	1.81103	1.89837	1.91585	1.81938	1.84925	1.83511	2.20741	1.96092	2.04556	1.77108	1.75391	1.76166	1.7756	1.82143	2.21526	1.86947	1.8493	1.81674	1.82587	1.75256	1.88195	1.74558	4.97414	1.91755	1.85931	1.8195	2.20451	1.90498	1.96202	1.8728	3.51751	1.73024	3.50543	1.75507	1.80981	4.04825	1.77051	1.80368	1.78619	1.82163	1.8001	1.74489	1.7386	1.81929
SMAD5	1.85963	1.77058	5.24311	1.72573	1.90592	1.77461	1.93288	1.78586	1.84403	1.80609	1.77015	1.74113	1.82495	1.76633	1.77821	6.92877	4.42274	1.74261	1.81598	1.77332	3.67622	1.65734	2.81049	2.03736	2.23233	1.72424	4.16466	5.33702	1.74427	1.68276	3.07591	1.81657	5.24095	1.83467	4.05526	1.746	4.73105	1.72966	1.75019	1.74379	1.71123	2.30181	1.76755	1.8092	1.8629	1.78872	1.74327	1.76606	1.84849
SNX3	5.31466	8.69469	7.32751	7.42818	7.20649	9.09799	9.61748	8.74316	2.06725	2.83123	4.64878	2.36683	2.34259	4.5643	7.45981	8.79496	8.10142	8.20784	5.86412	8.11584	7.65328	4.29874	5.11077	5.33301	7.19273	7.03913	8.07547	9.21375	8.50439	2.02253	6.31159	6.45644	3.24976	5.50564	7.94881	9.3129	7.66339	8.24881	9.389	7.79067	8.89355	5.19692	6.949	7.65146	5.69554	3.11085	8.82797	7.71218	4.19858
SOX2	3.24244	3.62204	2.86221	5.38979	4.66894	2.24616	6.1354	2.89175	6.39888	6.57655	2.62737	2.76015	6.13135	2.17429	2.47557	4.24269	8.24494	5.9161	2.5038	4.86241	5.88677	2.76647	6.78569	4.97665	8.6322	8.95393	9.65732	4.75779	5.313	3.24582	6.41035	3.4207	5.21138	2.97774	7.09617	5.4504	7.0751	5.82914	5.7019	8.41481	4.24046	2.19832	3.54509	5.91531	3.84279	7.53801	2.38119	5.50877	4.45969
SOX4	2.75221	2.41298	4.32797	3.43815	2.1593	2.23201	2.81905	3.32465	3.14541	3.02017	2.58259	1.92239	2.90927	1.68425	2.49565	3.28895	2.58411	2.72616	2.46071	2.56629	2.56676	5.07755	2.70161	3.728	1.95261	2.10562	3.16616	2.36203	2.52183	2.3683	2.12754	3.91405	1.96537	2.97724	2.65714	1.81221	1.97927	2.18426	2.55715	2.99025	2.0977	4.17003	2.04482	2.48188	1.73005	3.22603	3.68373	2.68466	3.48134
SPATA13	2.53484	2.17922	1.74883	1.74902	2.04016	1.78513	3.13554	2.58914	2.86876	1.80433	2.51676	1.78048	2.57349	2.41115	2.71975	2.32315	2.20454	2.78261	2.30198	2.15073	2.77886	3.47134	2.45781	1.98311	2.06985	1.9454	1.75437	2.04071	2.40034	3.21468	1.71674	2.98638	1.87231	2.7497	5.11643	1.96557	2.14616	2.07725	2.33632	2.16261	3.5421	2.22434	2.65394	1.94166	2.9703	2.67575	1.95714	2.49583	3.16301
SPATA5L1	4.97737	1.70077	2.69211	4.25965	4.57753	4.83356	5.56031	2.56712	1.70156	5.8238	4.42951	1.72248	1.71734	1.7201	5.08418	5.68289	5.43095	5.22639	1.71445	4.47866	2.63097	5.8847	1.66833	1.70991	2.75973	4.23355	4.89418	3.56158	5.07827	1.71861	3.36865	1.84016	1.76912	3.45105	1.76491	3.61147	4.66232	4.22478	4.46997	4.00788	2.68965	1.7151	3.13449	1.7105	5.13559	1.70639	2.38284	1.6913	1.69257
SPIC	1.75325	1.74248	1.7315	1.72324	1.75348	2.58317	1.74324	1.80335	1.77768	1.73535	1.6799	1.72522	3.82607	1.85043	2.3849	1.80373	1.72913	1.7468	5.05652	1.73969	5.06965	1.65937	1.87005	1.96837	1.72903	1.69469	1.76875	1.68642	1.73713	2.92515	1.69356	1.75047	5.00421	3.18857	1.64668	1.7097	1.72476	2.27491	2.13696	1.76811	1.79065	1.72887	1.80548	2.45334	2.88418	1.80236	2.07138	1.66599	1.80103
SRRM1	1.68561	4.86572	8.1243	3.9618	4.63365	6.35969	6.77568	5.06927	5.10447	3.77639	7.33612	5.70902	2.88753	3.94792	7.60254	4.83045	6.62542	5.5196	6.9	6.38654	5.04882	8.99033	3.32094	3.57618	5.93552	7.9081	6.87261	7.6161	7.38844	4.42705	8.0886	4.00716	4.59262	4.48856	5.03626	7.13623	7.37158	7.5511	6.18353	6.12752	5.92412	2.9256	6.1913	6.06888	5.06513	5.30699	8.43073	6.9348	4.4178
SSFA2	3.92445	3.51745	6.2716	5.72982	5.55871	3.84514	3.73579	2.0915	5.77407	3.70365	2.9048	7.84654	4.2406	4.37301	4.09689	5.47878	2.70591	4.16268	3.93354	4.92988	3.34002	3.83395	1.77105	1.8198	3.48304	2.82934	4.87572	4.73862	5.11005	2.70094	2.92866	2.52672	3.1724	3.09825	1.96997	3.50019	2.91235	1.78311	3.29616	4.31829	1.95792	2.02555	2.09283	4.281	2.60061	2.02139	4.61655	4.17358	1.87343
STAG2	1.80286	1.73862	5.35524	3.27949	1.7203	1.74882	2.31458	1.75605	6.42527	1.74909	1.75675	1.73845	1.74192	3.10151	5.79526	4.71725	4.66097	5.60244	1.74993	4.30383	1.96106	1.77261	4.42238	4.24487	5.78571	5.55918	7.17676	7.78018	4.9901	2.43113	3.96912	3.82835	2.8416	3.71504	4.54531	5.51679	5.79553	5.62892	7.85518	5.15921	5.13931	3.81386	6.30163	4.75802	3.96563	5.66014	4.07646	5.91721	4.78257
STAT3	2.60877	3.08184	2.85128	2.55706	2.56537	2.59717	2.57616	2.77746	2.66517	2.57748	1.99494	2.70831	2.58891	2.25735	2.26864	2.79	2.3716	4.70544	2.95435	2.54375	3.65728	2.79719	3.50593	4.20823	2.9745	2.54305	4.55167	2.39523	5.08288	2.76919	2.31741	3.14051	2.69666	3.00166	2.81514	3.46084	2.34202	2.28584	2.41909	4.75239	4.42963	7.13478	3.37687	2.71346	2.98936	2.59391	5.9998	4.9873	3.34018
TACC1	6.096	4.43353	4.42409	3.3357	3.24361	4.9407	4.25169	3.40804	3.76327	4.12274	3.95312	4.01692	3.853	4.16554	4.18708	2.73994	4.1526	4.82493	3.02654	3.42068	4.40381	4.14967	4.2873	4.60437	3.4333	4.47271	3.61675	3.11062	4.09082	2.49114	2.39885	2.03436	2.41572	1.87882	2.7336	3.79534	3.09111	4.25752	5.11034	3.24051	3.11312	3.17353	3.27739	2.73885	2.92194	3.98852	3.33744	4.3082	3.9053
TAL1	3.94251	4.12115	3.71623	4.19644	4.18652	4.18203	4.85644	4.58197	4.86451	4.29655	3.67146	4.51637	5.62853	3.5579	3.58265	3.70542	3.84851	3.84941	4.50619	3.74709	4.47137	4.02027	7.28911	6.48336	5.90723	3.45983	4.65493	3.91903	2.99611	5.09298	3.62098	5.39366	6.54853	5.35166	5.15256	2.73953	3.31658	2.86104	4.01081	3.48782	3.32923	5.74721	3.81253	3.9253	4.46524	4.06847	4.57717	4.84665	5.25501
TAX1BP1	8.87982	9.78593	10.4268	10.0393	10.6207	8.35656	7.71636	8.0006	10.5151	10.8097	11.1518	12.1861	11.1801	11.8456	9.73321	7.89152	8.35002	6.82995	10.8069	8.41571	10.8775	8.72811	6.45141	7.14027	8.36293	9.18303	8.58681	9.73763	8.92061	10.9032	8.77283	7.62	8.19441	4.62362	8.77189	10.2111	9.09019	9.18574	7.2152	9.63929	10.001	7.41893	11.1855	6.5218	2.72632	9.28593	9.95797	10.5743	7.47059
TFRC	6.94536	4.60717	5.64785	7.86366	9.13479	6.67277	7.1757	7.73734	10.4916	8.34415	4.53294	9.48676	9.01488	5.03957	4.75597	8.87398	4.26865	3.78835	9.02214	8.09048	8.05444	9.44276	4.41148	3.76205	4.44198	3.97315	5.74522	6.76929	2.27144	1.95665	2.84318	2.40979	2.5511	3.20951	3.89099	8.659	6.71824	4.23348	5.91905	9.43407	3.88603	7.83168	5.50327	5.30328	6.4158	6.23338	9.13097	5.70499	8.37955
TGFBR1	1.83045	7.45192	7.83804	1.90371	2.01506	1.83769	1.87692	2.03333	1.77913	1.78702	1.8374	2.12186	1.88084	1.86894	7.39215	1.77887	1.85101	6.98154	2.90186	1.77755	1.74127	1.86785	1.7285	1.82605	1.82459	1.84164	3.79701	1.80566	1.78601	1.96609	2.05127	2.21118	1.8666	2.09677	1.89023	5.55932	1.7663	1.74869	1.83963	2.43607	1.88242	1.7919	1.87938	1.79641	1.82615	1.8329	1.77535	1.78631	1.78676
TGFBR3	6.78801	3.01892	1.71629	7.54429	8.81894	6.29566	5.06549	4.20595	5.43311	3.98184	4.70118	7.96852	7.79466	5.81521	4.53824	3.41967	3.31733	2.71323	3.99342	7.72487	1.74486	9.533	1.79665	2.76881	2.09052	4.89052	2.5413	5.34166	2.47084	1.66262	4.20687	4.11318	5.48034	1.96174	3.58284	1.71136	2.11815	2.58476	4.36295	4.68656	1.77832	6.36879	4.7914	2.86111	1.70916	2.09975	6.58854	2.64267	4.52497
TMED2	9.61449	7.12404	8.58666	3.39019	8.43778	3.18085	5.71974	2.85969	3.90504	3.56401	6.14876	9.37644	3.57906	6.55722	10.1186	9.58071	7.86254	9.68313	4.17063	7.40063	3.11875	6.53389	5.43923	5.74713	6.56304	7.15196	6.59674	5.50831	9.00339	7.63549	5.37054	3.27749	5.05855	7.34458	7.61766	7.8835	9.03614	6.88306	8.16559	3.74842	6.83465	8.55557	7.07502	4.26562	4.59336	3.86866	5.87986	6.48801	6.9546
TOP2A	1.77317	5.16176	1.72217	1.76277	6.14618	1.81415	1.74831	1.79506	1.77371	1.7443	1.72377	1.72857	1.74917	6.07186	1.73797	1.71892	1.74878	1.73804	1.73102	6.92507	8.26597	1.71964	1.8031	2.8679	1.71699	4.38367	1.75467	3.50466	4.12149	1.68614	1.72288	1.75619	1.66904	1.71235	1.64734	5.22116	4.39747	5.71363	1.70949	5.52424	3.68031	1.70645	3.98659	2.27947	1.73082	1.82268	1.72152	2.27371	1.74468
TPRKB	2.17907	1.90264	2.50201	5.66985	7.73612	5.52424	8.64259	6.61533	2.1136	2.10788	3.1131	1.89113	2.31448	2.23941	9.62266	8.46492	8.39561	8.97118	5.5544	10.4455	8.33554	9.92365	5.03127	4.73893	8.34843	8.76378	9.84771	9.64972	9.06395	3.75258	8.50657	8.33055	5.21399	6.99179	7.37261	10.1117	10.4088	9.61381	10.8759	10.695	9.27912	8.15593	9.18646	9.39653	9.49644	9.20603	5.89561	9.47557	9.72395
TRNAU1AP	1.86942	1.92538	3.85885	3.15218	1.98443	2.47226	1.85336	1.95258	2.25138	1.79713	2.64164	3.21798	3.57372	4.66168	5.21711	4.88152	4.16284	6.75941	4.25341	3.46733	2.25275	3.73198	2.6224	4.77821	5.38443	6.21111	5.0471	5.41091	3.13642	1.93002	3.02535	2.11118	1.92274	2.25547	2.20593	2.87776	4.57977	6.07716	1.92225	2.40263	3.09354	5.44809	4.28776	4.63928	2.66179	1.81495	3.56692	4.28484	2.51304
VAV3	4.68498	4.26078	4.612	1.75703	1.71639	1.72786	1.74038	1.76377	6.02258	1.71642	6.71175	1.74558	4.65361	4.39841	1.95481	2.07006	4.28958	1.95379	2.32324	1.84607	2.65286	1.77354	2.76507	2.65404	1.71351	2.40905	1.95598	1.87074	2.54592	2.54178	1.73771	1.82195	1.88651	1.74801	1.77891	1.85212	2.05066	2.1351	2.51482	2.15659	1.73728	1.97449	1.74239	2.20986	1.76828	2.49423	2.11657	1.84738	2.18083
XIST	1.83791	1.78248	1.76387	1.78492	1.7608	1.75273	1.83228	1.87104	1.80041	1.7978	1.80752	1.82987	1.80027	1.78816	1.76471	1.76341	1.76712	1.74646	1.77793	1.75968	1.81516	1.69061	1.90961	2.43624	1.7694	1.76554	1.75933	1.78722	1.7644	1.83959	1.77841	1.83581	2.29225	1.83051	1.81059	1.7351	1.7409	1.72187	1.75909	1.76224	1.71987	1.78841	1.77528	1.77393	1.83581	1.72455	1.72623	1.73339	1.85972
ZBTB34	2.9819	2.15253	2.23317	4.8571	4.03505	3.56	1.94908	2.16946	2.15391	1.99341	2.56423	2.3351	3.10956	2.05518	1.92887	1.88814	3.10739	2.75436	2.22545	2.40733	2.46668	2.07057	2.3976	3.397	2.78502	2.03422	4.1221	3.75587	3.10029	2.49668	3.75989	2.34276	2.00564	2.26206	2.1263	1.82882	4.96649	4.02156	4.18182	3.08694	1.88021	3.32986	1.9738	1.94027	1.99802	1.95807	2.16623	2.17609	2.03755
ZC3HAV1	1.73225	1.70444	1.71111	1.81171	1.70984	1.74667	1.74128	1.82513	1.69863	1.70352	1.75166	1.80272	1.7253	1.7455	1.72337	1.70617	1.70787	1.71436	1.72444	1.70664	1.69493	1.79841	1.67118	1.72504	1.7462	1.75114	1.99975	1.74887	1.72115	1.77986	1.76267	1.86018	1.78044	1.84966	1.80004	1.70935	1.69815	1.69755	1.75771	1.74623	1.79147	1.73755	1.77954	1.72529	4.41413	1.75138	1.6987	1.71705	1.72763
ZFAND5	7.50631	8.54827	9.86439	9.84684	12.7525	12.5076	11.9609	12.0218	10.1142	11.917	9.7286	8.42057	9.0163	8.90053	12.3714	11.4702	11.5326	12.4285	11.6632	12.253	12.7354	8.56343	8.00811	8.73903	9.36605	11.0229	9.45936	10.6378	11.9091	9.85916	11.2995	9.07511	9.17075	8.89855	10.0938	11.2709	12.2017	12.0358	10.6817	10.5419	11.817	9.30842	11.4212	11.752	12.1503	11.9146	10.8649	10.9291	11.118
ZFP42	1.77998	1.74884	8.09711	8.71518	8.82056	3.02723	1.78457	8.08315	1.75805	4.04228	1.76721	1.76267	6.20932	1.73394	8.85273	9.11111	8.7208	9.02188	1.71315	8.01873	9.12942	9.67325	3.87319	4.14151	8.39785	9.87128	8.5143	8.96806	8.9405	1.79662	7.23413	4.64705	2.13768	6.06073	7.48952	4.73261	6.33473	9.05533	7.24305	5.74857	9.08169	2.53685	8.6013	8.76554	9.62991	3.40575	8.53821	7.01434	4.83847
ZNF296	7.6887	4.83937	3.93137	4.01998	4.84737	6.82506	4.42644	7.78148	6.63962	5.48872	5.06013	5.32172	5.39223	5.106	4.78266	4.25397	4.60326	4.14977	7.24186	4.74186	7.77288	5.45852	2.35048	4.10544	6.72589	4.40934	4.20029	4.75081	7.4068	5.24095	5.9708	7.55419	6.2821	1.75946	6.55211	6.23201	4.85267	7.52977	4.47152	8.2341	7.83111	3.35996	4.61824	3.99534	5.07486	5.93019	6.107	6.00517	4.198
[truncated: 2 more columns]

## Sheet: Stemness list p values
	E6 vs E5	E8 vs E5	E8 vs E6	ICM vs E5	ICM vs E6	ICM vs E8
#ID	adj.p.value	adj.p.value	adj.p.value	adj.p.value	adj.p.value	adj.p.value	REFERENCE
AASS	0.925774	0.935837	0.738958	0.555448	0.437002	0.169113	[24]
ABCG2	0.795425	0.974125	0.660529	0.000200923	5.71528e-05	1.87748e-06	[47]
ABHD9	0.958763	0.793659	0.826538	0.987963	0.82132	0.558318	[24]
ACVR1B	0.776327	0.701344	0.969488	0.998843	0.482197	0.546869	[48]
ACVR2A	0.222406	0.13181	0.834463	0.249615	0.921396	0.9434	[25]
ACVR2B	0.982465	0.819612	0.687857	0.383626	0.131549	0.347632	[47]
AK3	0.591655	0.537318	0.964934	0.839944	0.736869	0.806187	[49]
ALPL	0.776327	0.648136	0.997584	0.970701	0.332716	0.300712	[24]
ARL8A	0.872085	0.382282	0.397189	0.725825	0.735801	0.71903	[16]
BUB1	0.950901	0.78664	0.831163	0.679123	0.524236	0.758669	[24]
BUB1B	0.852273	0.78664	0.981527	0.584148	0.602681	0.640255	[16]
C14orf115	0.826267	0.652626	0.889238	0.914332	0.352532	0.198971	[24]
C15orf15	0.774465	0.723702	0.946146	0.91391	0.854774	0.936087	[16]
CCNF	0.776327	0.646364	0.997321	0.998793	0.537425	0.510426	[48]
CD24	0.50181	0.358005	0.935281	1.6572e-05	3.79483e-05	5.42625e-05	[16, 25, 47]
CD44	0.990574	0.979535	0.990701	0.990447	0.919544	0.89176	[16]
CD9	0.387571	0.54607	0.829346	0.435096	0.996119	0.816257	[17]
CDC25A	0.989239	0.886366	0.816151	0.998689	0.998259	0.802454	[24, 48]
CEBPZ	0.911519	0.793226	0.922738	0.993769	0.926257	0.794266	[16, 24]
CER1	0.78434	0.689803	0.998433	0.835968	0.985784	0.983504	[25, 47]
CHEK2	0.970071	0.940233	0.985678	0.500627	0.187773	0.142701	[24, 49]
CLDN6	0.610859	0.115529	0.497369	0.649331	0.956097	0.403283	[24]
COMMD3	0.950965	0.870508	0.951092	0.425641	0.270594	0.32766	[17]
CRABP1	0.77907	0.785549	0.907078	0.725412	0.102985	0.149237	[16, 48]
CRABP2	0.784781	0.420426	0.65218	0.183566	0.269965	0.630659	[17]
CRMP1	0.99145	0.739856	0.650132	0.992285	0.931062	0.512956	[24]
CTBP2	0.713192	0.535815	0.994721	0.183114	0.431065	0.429871	[22]
CTNNB1	0.997287	0.726857	0.612414	0.70387	0.425228	0.103364	[17]
CXCR4	0.8789	0.774932	0.94234	0.892925	0.931185	0.999386	[23]
CXorf15	0.930372	0.844794	0.605959	0.907607	0.515613	0.950811	[24]
CYP26A1	0.973169	0.994357	0.976504	0.994739	0.999584	0.963498	[16, 24]
DAB2	0.961411	0.918334	0.795202	0.44052	0.270007	0.0979998	[1]
DIAPH2	0.787664	0.74109	0.977652	0.8891	0.94771	0.977269	[17]
DNMT3A	0.973906	0.731441	0.690642	0.947914	0.735939	0.339228	[24]
DNMT3B	0.776327	0.67803	0.989556	0.0540674	0.000250837	0.000195252	[17, 24, 47]
DPPA4	0.867186	0.908204	0.952535	0.292602	0.253979	0.164307	[16, 24]
DPPA5	0.301259	0.370155	0.987089	7.93521e-09	6.4649e-09	2.17021e-09	[25]
DRAP1	0.362553	0.284214	0.943644	0.0329161	0.222228	0.275255	[48]
DTYMK	0.954395	0.963552	0.983826	0.344882	0.200874	0.152001	[24]
DUSP6	0.980989	0.918781	0.952961	1.00614e-16	1.90386e-20	1.0198e-20	[49]
EDNRB	0.778316	0.731551	0.965682	0.904152	0.904144	0.95521	[17]
EEF1E1	0.97062	0.884866	0.759915	0.619565	0.274038	0.526897	[16]
EPHA1	0.967126	0.969047	0.991097	0.931389	0.663526	0.673205	[24]
EPRS	0.79653	0.560879	0.852304	0.656018	0.0970508	0.0318829	[16]
ETV4	0.899555	0.791423	0.938703	0.0193071	0.00543528	0.0080677	[24]
FABP5	0.962231	0.535852	0.442932	0.516273	0.186398	0.0111967	[16, 25]
FBLN1	0.715351	0.718441	0.825814	0.990041	0.278383	0.458511	[16]
FGF13	0.760382	0.949633	0.342327	0.310206	0.569434	0.0620321	[47, 49]
FGF4	0.953289	0.997298	0.940735	0.943955	0.668992	0.779703	[17]
FGF5	0.823323	0.874476	0.919102	0.998931	0.676941	0.809073	[17]
FGFR2	0.948619	0.933432	0.998851	0.990094	0.989844	0.98739	[15]
FGFR4	0.91603	0.874278	0.616366	0.833046	0.808879	0.336612	[47, 49, 50]
FOXD3	0.788121	0.859311	0.836706	0.500627	0.0438283	0.0897523	[17, 48, 50]
FOXH1	0.774465	0.493511	0.843701	0.996834	0.437905	0.23456	[48]
FRAT2	0.94815	0.871415	0.958143	0.154643	0.0186777	0.00830346	[49]
FZD2	0.777943	0.947297	0.635812	0.995505	0.463287	0.884001	[16]
FZD5	0.0545217	0.0175164	0.670014	0.661543	0.000872553	4.16729e-05	[49]
FZD7	0.943391	0.913837	0.993608	0.943133	0.929507	0.937311	[49]
GABRB3	0.950894	0.981409	0.96211	0.587085	0.420776	0.321505	[17, 24-25]
GAL	0.918566	0.941024	0.968671	0.708533	0.639417	0.534644	[17, 24-25]
GAS2L1	0.965746	0.942535	0.838655	0.908636	0.608732	0.825432	[16]
GAS5	0.825186	0.721126	0.962734	0.244731	0.258078	0.294856	[16]
GAS6	0.869068	0.963552	0.866963	0.836889	0.880375	0.672262	[16]
GBX2	0.987275	0.724142	0.568831	0.712822	0.393519	0.879116	[17]
GDF3	0.874825	0.886244	0.979032	0.018825	0.0064679	0.00343452	[17, 24-25, 47]
GFER	0.936315	0.900229	0.692093	0.784421	0.702719	0.313767	[16]
GJA1	0.861238	0.461927	0.500683	0.989333	0.89337	0.328027	[16, 25]
GLTSCR2	0.967667	0.931892	0.983826	0.976637	0.960261	0.979608	[1]
GPC4	0.877292	0.644996	0.776149	0.340604	0.28891	0.533437	[24]
GPR19	0.989271	0.919195	0.875109	0.85568	0.659591	0.436582	[24]
GRB7	0.895368	0.810188	0.961893	0.351641	0.279534	0.322403	[17]
GTSE1	0.952622	0.816413	0.612414	0.936292	0.894843	0.420986	[48]
HDAC2	0.774465	0.713529	0.957376	0.9719	0.701251	0.78577	[16]
HELLS	0.949376	0.952082	0.989162	0.406608	0.109555	0.10248	[24]
HESX1	0.841202	0.837518	0.983826	0.940622	0.976915	0.995899	[24]
HMGB1	0.976386	0.656259	0.598195	0.0530675	0.00451683	0.000155549	[1]
HMGB2	0.795425	0.813822	0.92141	0.730709	0.130919	0.178403	[16]
HSPA4	0.831514	0.68071	0.907078	0.939425	0.417373	0.262597	[16, 24, 48-49]
HSPE1	0.872085	0.967323	0.864377	0.376227	0.05511	0.0999009	[49]
IDH1	0.777943	0.630773	0.981874	0.00082796	0.000523007	0.000467921	[16]
IFITM1	0.842278	0.697287	0.907078	3.88409e-09	3.10648e-11	3.32887e-11	[17, 25]
IFITM2	0.919253	0.997504	0.867046	1.00887e-06	1.03007e-08	1.12161e-09	[17]
IMPDH2	0.888112	0.632084	0.739524	0.421501	0.355165	0.66726	[16]
ITGA5	0.92431	0.991139	0.844963	0.68642	0.25136	0.403048	[1]
ITGA6	0.795425	0.509463	0.774731	0.894439	0.258454	0.0861283	[1]
ITGB1BP3	0.953609	0.586022	0.546263	0.949615	0.922605	0.677763	[24]
KIF4A	0.826267	0.608664	0.823972	0.00715674	0.00306532	0.00887113	[16]
KIT	0.355038	0.294777	0.961893	0.333492	0.937301	0.987338	[17]
KLF4	0.708985	0.401213	0.843701	0.317985	0.684267	0.886332	[25, 51]
KPNA2	0.850982	0.810819	0.998096	0.222222	0.197133	0.175914	[16]
KRT18	0.781904	0.517179	0.829399	5.11662e-06	6.10095e-10	5.66715e-11	[16]
KRT8	0.768369	0.717948	0.924024	3.4792e-05	1.62964e-05	3.28853e-06	[16]
LAPTM4B	0.666047	0.466464	0.965349	0.770527	0.877743	0.787142	[16]
LDHB	0.768969	0.451553	0.811672	0.0378637	0.0780257	0.163028	[16]
LECT1	0.998239	0.909875	0.88389	0.969192	0.867492	0.671814	[24]
LEFTY1	0.789303	0.858685	0.843701	0.229074	0.314081	0.146841	[22, 24, 49]
LEFTY2	0.953289	0.676871	0.670014	0.965384	0.950557	0.768752	[17]
LIN28	0.818676	0.741869	0.988201	0.327191	0.370854	0.380277	[17, 24-25]
M6PR	0.969368	0.94889	0.862464	0.471315	0.16697	0.267356	[24]
MAD2L2	0.8585	0.55521	0.670014	0.695276	0.72051	0.980077	[16]
MCM10	0.50181	0.362035	0.942942	0.00829444	0.0476197	0.0632665	[24]
MCM5	0.851944	0.823834	0.998096	0.176759	0.150835	0.125176	[24]
MDN1	0.995728	0.867285	0.824612	0.987963	0.926251	0.931136	[49]
MGST1	0.905655	0.980663	0.795635	2.45981e-15	1.36708e-18	1.14156e-19	[16, 24]
MPHOSPH9	0.795827	0.848202	0.876871	0.0823879	0.106413	0.0400462	[48]
MSH2	0.822964	0.989881	0.65218	0.682162	0.790332	0.353317	[24]
MTHFD1	0.781832	0.555586	0.895951	0.0551041	0.000314192	6.41357e-05	[24, 48]
MTHFD2	0.99228	0.929933	0.904078	0.854686	0.643136	0.452566	[16]
NANOG	0.818801	0.717948	0.971168	0.494045	0.575908	0.639687	[17, 24-25]
NANOS1	0.821189	0.597355	0.823972	0.866454	0.983603	0.858311	[47-48]
NASP	0.945444	0.992162	0.932501	0.600963	0.216062	0.278938	[16, 24]
NME2	0.806534	0.859378	0.8841	0.94319	0.356667	0.511233	[16]
NMU	0.957693	0.798417	0.598195	0.784846	0.400553	0.864071	[16]
NODAL	0.834556	0.4136	0.476423	0.998793	0.765678	0.20645	[17, 48]
NPM1	0.854994	0.791945	0.980597	0.915447	0.984604	0.99237	[16]
NR5A2	0.815596	0.691394	0.961672	0.920428	0.33371	0.239235	[17]
NR6A1	0.463001	0.195743	0.744891	0.20153	0.660448	0.945428	[17]
NUMB	0.774465	0.767224	0.8882	0.578101	0.857601	0.665056	[17]
ORC1L	0.917798	0.975527	0.91801	0.104858	0.0526161	0.0209089	[24]
ORC2L	0.931925	0.650381	0.342327	0.991231	0.793309	0.602297	[24]
PIM2	0.138919	0.347776	0.880525	0.611634	0.62945	0.806187	[24]
PITX2	0.786629	0.698219	0.999144	0.333451	0.467733	0.448033	[16]
PLP1	0.935239	0.881748	0.660708	0.809036	0.38614	0.780059	[49]
PODXL	0.633877	0.489295	0.991096	0.690158	0.937851	0.913843	[17, 25, 47]
POU5F1	0.205375	0.168555	0.913656	0.944263	0.039917	0.0149996	[17, 24, 25]
PPAT	0.797383	0.931846	0.749207	0.0591176	0.071533	0.0126207	[16, 24]
PRDM14	0.969598	0.924933	0.977314	0.968828	0.931257	0.96533	[24]
PSIP1	0.81357	0.708071	0.977777	0.0932694	0.104823	0.106655	[16, 24]
PSMA2	0.867186	0.758802	0.94234	0.728601	0.224603	0.134453	[16]
PTEN	0.713192	0.504943	0.977652	0.991055	0.45329	0.381689	[17]
PUM1	0.213535	0.664149	0.487602	0.00035502	0.00569841	0.000114329	[47]
PUM2	0.849972	0.504443	0.612837	0.898581	0.369773	0.0842184	[47]
RALA	0.940706	0.916678	0.998186	0.403108	0.270132	0.245576	[16]
RAMP1	0.983488	0.697107	0.624541	0.995482	0.997715	0.622548	[16]
RBM14	0.946929	0.947021	0.806286	0.912764	0.563063	0.82338	[24]
RIF1	0.92937	0.848518	0.96211	0.84661	0.802903	0.872689	[16]
RPA3	0.387571	0.285371	0.932738	0.587115	0.899818	0.770902	[49]
RPL14	0.813897	0.757741	0.998096	0.936687	0.356667	0.341385	[1]
RPL19	0.909084	0.776497	0.44744	0.725412	0.675222	0.142771	[1]
RPL24	0.94681	0.847205	0.936621	0.993769	0.836511	0.695086	[16]
RPL32	0.98599	0.773421	0.627079	0.882864	0.718532	0.273752	[1]
RPL4	0.908604	0.808855	0.947957	0.997141	0.805638	0.678825	[16]
RPL6	0.904623	0.83252	0.972388	0.959779	0.998259	0.960259	[16]
RPL7	0.959838	0.996992	0.951457	0.699388	0.529188	0.405944	[16]
RPL7A	0.774465	0.928714	0.616431	0.989899	0.597508	0.986107	[1]
RPLP0	0.621896	0.489295	0.994442	0.991248	0.234762	0.195662	[16]
RPS24	0.961464	0.93877	0.994442	0.838825	0.478994	0.444229	[16]
RRAS2	0.0142282	0.107178	0.782477	0.666711	0.1852	0.366007	[16]
RUVBL1	0.925567	0.984547	0.908738	0.908661	0.898604	0.743401	[49]
SALL2	0.650032	0.609349	0.914739	0.413581	0.853919	0.692777	[48]
SALL4	0.925567	0.991462	0.851573	0.771184	0.709334	0.462469	[2, 48]
SEMA6A	0.867186	0.860579	0.989885	0.0201959	0.00785633	0.00476619	[16, 24]
SEPHS1	0.977886	0.904823	0.815036	0.359331	0.115154	0.225409	[24]
SET	0.925567	0.857093	0.974885	0.505605	0.392069	0.4354	[16]
SLC16A1	0.949366	0.895373	0.975885	0.870495	0.49983	0.4177	[16, 24]
SLC5A6	0.74704	0.625643	0.966253	0.804828	0.0884741	0.0993853	[24]
SMAD1	0.83469	0.820864	0.988226	0.815897	0.908938	0.871794	[48]
SMAD2	0.990551	0.910641	0.90778	0.882398	0.643156	0.458901	[16, 48]
SMAD4	0.957853	0.844632	0.907053	0.0738589	0.0218698	0.0353602	[48]
SMAD5	0.819832	0.752178	0.992531	0.784032	0.20411	0.165526	[48]
SMAD7	0.786269	0.461927	0.703785	0.130131	0.187628	0.4354	[48]
SOX2	0.774465	0.847927	0.759301	0.991556	0.584563	0.884026	[17, 24, 25]
SSB	0.939318	0.905845	0.708316	0.907333	0.871434	0.492402	[16]
STAT3	0.981022	0.997088	0.982153	0.925087	0.811426	0.750619	[15]
TAL1	0.784781	0.790576	0.920301	0.902697	0.239046	0.318995	[23]
TDGF1	0.874825	0.971238	0.862464	0.0942907	0.0593008	0.0182676	[17, 24, 25]
TEAD1	0.752879	0.535852	0.966928	0.998311	0.378648	0.287244	[16]
TERF1	0.774465	0.80923	0.815214	0.809876	0.959847	0.879295	[24, 48-50]
TERF2	0.808744	0.940714	0.763727	0.593063	0.0841121	0.198822	[50]
TERT	0.813881	0.610249	0.877314	0.578496	0.0821246	0.0289151	[17, 25]
TFCP2L1	0.98599	0.773591	0.627456	1.24241e-06	4.62827e-09	1.05316e-10	[17]
TGFB1	0.984305	0.921714	0.951457	0.990474	0.903481	0.796673	[25, 49]
THY1	0.852273	0.785549	0.97942	0.902942	0.974215	0.998585	[17]
TNNT1	0.813897	0.913539	0.823786	0.334331	0.40205	0.192884	[16]
UGP2	0.995388	0.902495	0.882021	0.777223	0.500305	0.310151	[24]
UNG	0.823471	0.782709	0.998802	0.998793	0.725252	0.716881	[24]
USP9X	0.85352	0.481618	0.562636	0.209075	0.178003	0.571395	[24]
UTF1	0.805882	0.758272	0.988545	0.993769	0.534467	0.554009	[17, 25, 50]
VRK1	0.930592	0.533808	0.508449	0.054028	0.0186737	0.144358	[49]
WNT5A	0.907054	0.904111	0.989885	0.637251	0.566802	0.516861	[48]
WNT6	0.767293	0.758802	0.863305	0.988542	0.340929	0.512653	[48]
XIST	0.964406	0.973506	0.985519	4.71921e-07	2.13431e-09	6.86584e-10	[17]
ZFP42	0.986654	0.937781	0.890158	0.568903	0.325747	0.179224	[17, 25, 47]
ZIC3	0.907054	0.901713	0.990462	0.241556	0.0281885	0.0251464	[24]
ZNF165	0.99032	0.964973	0.979032	0.0371783	0.00448785	0.00439056	[48]
ZNF26	0.995388	0.820481	0.744482	0.999347	0.999584	0.74125	[48]
ZNF43	0.927722	0.790852	0.893605	0.76627	0.695815	0.853954	[25]
ZNF577	0.967583	0.983834	0.977652	0.664295	0.468083	0.395359	[48]
ZNF586	0.989849	0.916023	0.922834	0.96682	0.829291	0.67305	[48]
ZNF589	0.920231	0.969127	0.795549	0.735634	0.674458	0.370514	[48]

## Sheet: Stemness list norm data blastom
	5-cell embryos								6-cell embryos																			8-cell embryos
#NAMES	E1.M1	E2.M1	E3.M1	E4.M1	E4.M2	E4.M3	E4.M4	E4.M5	E5.M5	E5.M6	E5.M1	E5.M2	E5.M3	E5.M4	E6.M1	E6.M2	E6.M3	E6.M4	E7.M1	E7.M2	E7.M3	E7.M4	E8.M1	E8.M2	E8.M3	E8.M5	E8.M6	E9.M1	E9.M2	E9.M3	E9.M4	E9.M5	E9.M6	E9.M7	E9.M8	E10.M1	E10.M2	E10.M3	E10.M4	E10.M5	E10.M6	E10.M7	E10.M8	E11.M5	E11.M6	E11.M8	E11.M2	E11.M3	E11.M4
AASS	4.09789	1.81409	1.99697	1.97185	2.03175	1.93717	1.97209	2.21574	4.46086	4.79654	1.90961	2.37515	2.07539	1.9887	1.84868	1.81601	1.83281	1.80777	3.04908	1.81791	1.80337	1.95169	1.76329	1.89026	3.21003	6.4364	2.11325	1.84321	1.82478	2.14588	1.94375	2.55204	3.04402	2.25759	2.01655	1.79071	1.80577	1.77445	1.88588	1.86783	1.94253	1.8409	1.95408	1.84615	1.87987	1.89256	1.93726	1.90492	1.83688
ABCG2	1.75676	2.67293	3.21097	3.43683	2.60116	4.12219	4.02868	4.1238	10.5599	4.20313	3.70644	1.71636	3.82869	3.40329	3.14401	2.54314	2.61768	9.73116	3.12688	2.22028	4.84013	5.38689	1.91069	3.04092	1.75314	3.29308	3.68501	2.67786	2.71278	1.64414	1.6702	1.73104	1.63354	1.70718	1.64208	3.31761	3.23824	2.93164	3.75258	1.76355	1.79438	2.09126	1.8247	3.67237	1.7082	2.69343	2.06306	3.62989	2.10757
ABHD9	10.5174	9.56134	9.7116	11.2111	10.2281	10.2101	10.1923	10.2532	8.86278	8.95936	10.1765	9.90168	10.388	10.4753	10.3544	10.5359	10.0455	10.5021	10.9217	9.32087	9.71777	10.168	11.0907	11.1709	10.3742	10.0724	9.51718	9.75157	9.80013	11.1363	10.7471	10.8656	11.2652	10.8979	10.6084	11.1531	10.5792	10.9436	9.77789	10.4768	10.4572	10.5831	10.3578	9.86552	10.1544	10.2734	10.3115	10.1584	10.315
ACVR1B	4.37376	3.89248	3.7355	4.26592	3.7952	4.14035	5.39339	5.61308	4.12244	4.26478	4.39918	4.33756	4.04528	7.60624	3.9065	4.13072	3.80788	3.68882	4.86964	3.72038	5.72072	4.12092	5.36315	6.00412	4.47636	3.56752	3.9907	3.31213	4.18212	5.1974	4.68502	4.99313	5.43976	4.69365	4.79507	3.71749	3.60125	3.61252	4.07725	4.68622	3.90532	4.19553	3.96732	3.69999	4.46278	4.88019	3.79208	4.13486	5.01544
ACVR2A	6.74612	5.28847	7.20346	1.87422	1.80804	2.03574	1.7844	1.78148	2.13234	2.05321	1.85451	1.96255	2.25933	2.29902	4.21041	1.88098	4.48501	6.1871	1.64589	8.19286	8.70972	1.69179	1.78371	3.19289	2.26047	4.72994	6.24137	6.59645	5.3798	1.83872	1.83479	1.76993	1.69049	1.70278	2.00343	5.46699	4.41445	2.97616	1.76708	6.41175	4.69494	2.38943	4.32138	2.04305	7.71814	4.29761	6.04489	3.15796	1.90305
ACVR2B	3.54021	5.28638	3.5214	3.99447	3.31331	3.38986	3.78213	3.78476	3.60401	4.19204	3.97252	3.88156	4.09311	3.58563	3.80248	4.25428	3.94585	3.94839	4.46853	3.40316	3.77445	3.66637	4.67803	4.87743	4.14081	2.95545	3.2829	2.9707	3.50621	4.55791	3.68238	6.05755	6.28985	5.90943	5.49073	3.21253	3.16025	6.21718	5.19596	4.10951	4.53932	4.37735	4.2408	3.46803	4.37956	3.8486	3.74428	3.5962	4.13088
AK3	2.76688	2.03829	1.95155	2.41086	1.95985	2.38196	2.29654	2.98761	2.54216	2.28203	6.73206	3.45358	2.77909	7.62417	2.15447	2.04284	2.10869	1.95191	2.45585	2.04351	3.12688	2.50773	2.59282	2.34109	2.01789	1.92688	1.95006	2.01964	1.95117	2.46562	2.23822	2.48799	2.11447	2.79638	2.50646	1.89784	1.94083	1.85006	1.95413	2.3784	2.23941	2.08738	2.30296	2.24125	2.47399	2.35349	1.92329	1.94518	2.48573
ALPL	2.9469	3.57883	2.92534	2.79909	3.05954	2.96638	4.78355	3.91114	3.29718	4.55375	3.86289	4.32908	3.59065	3.62492	3.16507	3.16469	3.20383	3.46691	3.44904	3.82521	4.74337	4.43522	6.22715	5.33704	5.05792	2.74491	3.28695	3.01496	2.53919	3.97277	3.69332	6.54107	6.06947	5.9429	5.22911	2.61995	2.86233	2.78818	4.17767	3.51248	2.86597	5.80322	3.73967	3.28389	3.61582	3.97329	3.77747	3.72953	4.89989
ARL8A	1.85132	3.01512	2.2303	2.62361	2.39838	2.20671	3.62916	1.92409	3.27404	3.02571	2.65512	1.85509	1.82881	2.54808	2.97689	2.94891	2.50169	3.7968	3.74327	2.4	3.35566	2.37099	3.29398	3.32406	2.37675	2.53236	3.55535	3.38927	2.88067	4.21087	3.6969	4.41292	4.80392	3.85008	3.33395	2.83823	3.16667	2.50492	2.90046	3.61151	4.34688	2.54869	2.06895	4.34839	3.77047	3.63489	2.83083	4.20407	4.01819
BUB1	3.76545	11.5649	6.97	8.80039	1.67415	10.0843	9.91758	1.65893	10.7314	11.518	8.87515	11.2684	8.95847	11.1171	8.6854	8.67283	9.45882	8.33702	1.69434	9.31056	9.89094	1.79131	3.54831	1.69434	4.86727	7.94006	3.71326	8.83047	9.46641	9.98753	1.69336	5.49695	1.74501	1.65254	7.30331	8.76801	8.17419	9.04593	9.59789	5.14029	6.44511	7.01322	8.47158	9.39991	10.7741	9.83612	5.78257	7.52977	1.65083
BUB1B	4.50238	10.7034	3.97066	3.64448	8.54505	2.89621	3.93698	4.38737	10.5345	10.6588	7.86208	8.70023	8.42958	8.54594	4.32242	8.21206	5.01249	4.59225	4.26122	2.60326	1.90048	3.14954	4.66192	5.17105	5.50935	4.09307	6.22661	6.98536	2.89582	10.6805	2.46172	1.63474	4.90927	4.61111	2.89783	5.52774	7.75879	5.40308	5.65311	8.88939	8.4787	2.91535	3.28609	3.80424	3.35665	3.39583	2.64166	7.9931	3.84672
C14orf115	4.1238	4.3239	3.28635	9.01846	3.97784	3.83629	5.12377	3.22949	5.912	5.41425	3.83426	6.13776	5.11845	1.67213	4.1673	3.67259	3.89069	3.68924	5.99543	3.92098	5.24047	4.41003	5.16786	5.41195	5.6967	3.85818	3.84243	6.56599	2.98273	5.77518	3.87631	5.8399	5.4339	6.26368	5.87506	2.41741	2.10045	5.20015	3.11973	3.66247	3.02348	5.77032	4.34027	3.98419	4.862	5.09745	3.63978	6.14535	6.26476
C15orf15	2.13578	1.89839	8.59679	4.97082	9.07731	8.75523	8.1698	4.76472	10.325	5.00742	3.22185	6.07116	4.36619	7.28139	9.18538	7.06262	7.49984	8.98546	2.96365	9.90453	10.3825	8.53816	4.28468	7.04899	8.45806	9.80624	8.76143	9.61095	9.78639	5.53882	9.60954	6.73149	4.24192	7.02841	6.57262	9.99018	10.6812	9.58122	9.69617	9.39145	9.66105	4.99985	7.61189	8.13322	8.81247	10.2681	8.56991	6.85794	5.61116
CCNF	3.33293	2.76838	2.19214	3.15757	4.13043	2.86158	3.99777	3.13867	3.22534	3.46647	2.48824	3.91765	3.66887	2.70518	2.42003	2.69064	2.43099	2.66095	3.52319	2.37675	3.13198	3.09893	4.28798	3.89637	2.54761	4.47701	2.4744	2.70252	2.43616	4.00772	3.134	3.3761	3.8933	4.15602	4.44718	3.05883	2.39686	2.17284	2.71666	2.23228	2.90131	2.21926	2.51885	2.34694	2.13001	2.72193	3.71037	3.37837	3.21376
CD24	3.3984	3.35787	3.15254	3.06392	3.27049	3.87538	5.99915	3.75543	9.52715	4.19866	6.36156	4.1238	4.67057	2.25759	3.24998	2.82903	4.05895	4.10301	6.10278	4.13118	1.80667	3.49854	9.44455	9.32087	7.97656	4.5498	4.59023	6.94885	3.27591	6.4838	5.41346	7.94283	8.34056	8.20032	7.90897	1.99814	2.07174	1.87439	2.78766	1.92203	3.07081	3.52245	1.93193	6.63206	4.85418	3.26067	4.72389	4.98162	5.13952
CD44	1.94855	1.86968	1.90346	2.03321	1.78527	1.86292	1.85373	2.1758	1.87274	1.99663	1.90892	2.01002	1.9422	1.92974	1.81003	4.5615	1.86612	1.93919	2.0228	1.87489	1.99116	1.83093	1.98166	1.79514	2.05898	1.77523	1.7832	1.87558	1.82685	2.04613	1.88231	2.03611	1.93592	1.94332	1.86715	1.75604	1.83227	1.78317	1.81092	1.93651	1.84435	1.93043	1.89359	1.82889	2.07408	2.15386	1.75954	1.80503	1.90368
CD9	10.8729	3.72451	8.36901	9.95975	5.04484	9.01648	6.85739	10.4923	1.80351	1.79541	6.44511	2.2299	1.93306	1.85856	8.59852	5.15603	6.10107	7.75812	1.93988	1.78978	9.18735	3.40228	4.67972	2.14135	4.37853	7.74672	6.80481	4.7677	7.65927	9.44137	5.89816	1.87013	3.06412	7.75636	7.4576	6.04229	2.8065	6.46024	5.97864	1.80134	7.78714	3.47779	5.82023	10.1205	5.29656	1.8487	3.27654	6.20777	4.10059
CDC25A	2.63702	5.82911	7.9175	3.10137	7.32597	7.87126	5.326	7.5229	6.94334	2.08895	5.6324	9.052	6.98033	2.43515	6.84721	7.97843	8.60497	9.93	2.22252	4.2739	2.53249	2.92361	4.803	6.1749	3.67001	9.29448	8.86771	6.62105	7.79937	3.22416	7.11835	5.64629	3.69136	5.19317	7.06323	6.25248	7.00114	7.54743	2.62008	5.32931	8.72158	7.1327	8.46728	7.48307	6.32853	2.81045	6.90514	8.59391	8.63398
CEBPZ	2.78302	5.77323	6.00573	2.36206	6.36275	5.12687	9.23303	7.36567	2.4517	3.79892	2.49859	3.18181	3.09841	2.80614	5.9729	7.4841	7.74811	6.47501	5.63458	8.54505	7.59424	2.20089	3.58596	5.92741	6.4578	6.64074	7.90602	8.58757	8.3527	4.43642	6.61533	3.05809	2.59531	2.82425	7.46788	7.45811	7.29621	5.41935	8.22561	7.14516	8.02698	2.87265	8.67283	7.93945	2.4256	8.51792	5.14029	5.8762	2.51229
CER1	2.08772	1.88331	1.88457	2.02289	1.85945	3.00226	2.11298	2.41764	2.05677	1.95278	2.59876	3.05212	2.74476	2.31351	1.95226	1.91123	1.94173	1.86856	2.19744	1.89791	2.08581	2.18153	1.83568	3.39811	1.93221	1.85761	1.86673	1.89488	2.03443	2.43941	2.70675	2.53613	2.03218	2.40622	2.2299	1.83674	2.23051	1.81272	1.96161	3.53952	2.01421	1.91138	3.43177	1.95635	1.97246	2.01215	1.91691	1.9064	1.96844
CHEK2	9.48376	7.49517	2.9736	9.16312	1.79085	7.95666	1.74571	1.87344	8.71766	8.71856	8.06878	5.37151	7.34614	9.39046	2.86831	2.21772	3.28149	2.50455	1.75841	8.67811	1.65821	1.63887	2.40595	1.80592	2.26352	4.95981	1.76253	2.3607	1.7066	3.66298	2.45249	4.60961	3.20444	1.74664	5.2578	4.54046	2.11021	6.86806	7.33995	3.05362	1.74733	2.86494	1.80404	2.53213	3.13427	3.26897	1.88321	1.72092	1.87964
CLDN6	8.61896	8.6013	7.57536	9.97881	8.07434	9.13029	10.7455	9.37592	9.09522	8.4249	8.44908	9.60831	10.9172	8.62742	8.59762	10.2696	10.2734	9.67823	9.39574	7.98078	8.43604	7.98775	13.2906	13.2341	13.2481	10.0152	11.7356	12.4987	10.2809	12.773	11.864	13.7989	13.9331	13.8537	13.8249	9.72395	6.24259	9.41011	10.0175	6.55211	8.06077	10.9077	8.01948	9.69747	9.45713	7.68013	11.6272	11.7703	11.9526
COMMD3	1.65644	1.65166	3.47338	1.71385	1.65867	1.67239	2.0311	1.69536	1.64582	10.1584	1.66185	1.67579	1.65863	1.66761	2.72147	2.09757	1.6508	1.65929	1.67219	5.41854	1.67161	1.75552	4.20272	1.67292	1.69336	3.5659	3.05362	1.80895	1.83479	8.65672	3.1271	1.70458	1.75407	1.99697	1.71359	5.74565	8.26007	1.88414	2.48711	1.6732	1.70773	1.66585	1.68421	8.49462	1.67151	1.69605	5.39309	2.60059	3.88328
CRABP1	4.89705	4.22818	5.09976	5.8578	5.80246	5.60337	5.14822	5.146	4.64646	4.39398	5.98217	4.96902	5.51298	5.35092	3.90643	3.75855	4.61167	4.67921	5.85707	5.24651	6.40302	4.37796	8.78451	8.66419	6.59254	3.96848	5.43435	4.46254	4.4037	6.91317	5.74096	6.8485	7.84655	6.59653	6.42676	4.10742	4.01959	3.52164	4.05929	4.98532	4.89343	5.24429	4.80676	5.05487	5.74622	4.88748	5.63726	5.73676	5.44971
CRABP2	4.03333	3.06247	3.25586	3.88736	3.17155	2.7534	1.82646	5.14209	2.33112	1.99385	1.8056	1.81465	4.58567	1.77617	2.50062	2.66349	3.45214	3.61404	4.71564	3.14808	4.79031	3.43264	3.34733	4.20945	2.73396	2.44264	3.17929	3.09115	2.02357	1.94019	3.26952	1.86358	3.6169	1.8068	1.82887	4.17507	2.891	2.71198	3.35515	3.97221	5.29032	3.18943	3.07264	2.77292	3.72991	4.06109	2.95822	3.33525	3.57982
CRMP1	4.37849	3.84587	3.14282	7.03365	2.21024	5.62781	3.11549	1.70066	1.71821	2.73803	8.11662	4.58423	5.00855	4.06191	2.7065	5.7577	5.24424	2.94137	2.54971	2.67858	2.40335	3.10356	2.96824	1.72675	3.50184	2.63306	2.54371	1.99907	3.08369	5.14634	3.95701	2.62771	4.68739	5.18583	5.63137	1.72132	2.15065	2.06935	2.66139	2.42543	2.18364	2.52312	1.85987	6.73407	3.21373	2.31302	2.67341	2.20305	3.35706
CTBP2	3.4839	3.07942	2.87508	3.79501	3.34908	5.82374	3.8718	4.71133	5.65149	5.66223	3.1838	4.21473	4.23406	3.46188	3.27896	3.14233	5.04659	2.93505	3.94247	4.20331	3.7855	6.05644	4.72471	4.77175	4.29254	2.85716	4.28256	3.20641	4.33183	4.1368	3.69532	4.67852	5.1979	6.03488	4.19171	4.27883	4.80247	4.39793	4.60177	3.19954	2.91643	4.95427	3.33162	5.15162	3.96922	3.34578	3.86701	4.22227	4.63922
CTNNB1	7.61564	7.12746	7.52765	8.96814	8.33694	9.68445	8.94009	8.95959	8.27017	8.44983	8.2641	7.96363	8.69762	7.8646	7.48146	7.28547	5.97274	8.57657	6.04434	5.70693	9.24532	7.04338	5.97534	5.8992	7.04785	7.36145	6.12299	6.6216	7.21985	4.04114	6.20646	2.98193	3.6476	3.19769	6.24934	5.73571	5.34081	5.25485	6.6759	5.57224	6.04951	6.25957	7.17696	6.03019	8.09867	7.65888	6.33708	7.07196	7.87679
CXCR4	2.0134	3.93526	1.76999	1.97983	1.77758	1.8334	1.8295	1.92736	1.8415	1.81038	1.82755	1.94742	2.56555	1.98483	1.79673	1.77409	1.77575	1.78105	1.84708	1.78861	1.91665	1.85551	1.97346	1.94918	1.87491	1.76615	5.61023	1.91965	4.17298	1.82011	1.85314	1.9844	2.1513	1.87392	1.86346	1.75629	1.801	1.74543	1.77776	1.80741	1.81582	1.78646	1.83407	1.81169	1.84744	1.83527	1.77005	1.79529	1.82234
CXorf15	2.02837	3.81943	3.82476	4.04405	1.78116	1.81588	6.68606	1.98199	1.94249	1.88282	2.87728	4.70882	4.62147	4.23068	5.78257	3.60044	1.79845	4.44733	2.01032	1.7781	3.94991	4.48824	2.07903	2.36959	6.02211	6.63573	5.9026	5.75651	5.23598	3.07613	1.97123	2.05298	1.94373	2.17875	1.98647	5.48722	4.03517	6.48455	4.62396	3.96562	6.14449	1.82407	3.78859	3.01108	1.99007	2.01487	1.77582	1.77533	2.0702
CYP26A1	1.79527	1.95191	5.07929	2.65622	1.98528	2.27658	1.79797	1.90842	1.73321	1.74196	8.25009	1.86293	1.78867	8.96175	1.77013	3.41127	1.75537	1.75409	1.76117	1.73409	1.72826	1.82886	1.68457	1.73143	1.77006	1.77505	2.17316	1.78684	1.75784	1.81327	1.79908	4.20525	1.80763	1.9001	1.84525	1.74748	3.53499	1.73188	1.79286	1.80229	1.85555	1.77449	1.84941	1.76717	1.81385	1.78258	1.73893	1.7491	1.76416
DAB2	6.66333	4.5289	4.25199	6.68862	4.76674	5.97332	5.11081	6.67264	5.0505	4.4162	4.57571	7.1262	6.1519	4.62469	4.48129	9.14647	8.3608	7.88643	2.01578	3.47651	2.70023	4.80693	7.95048	2.03015	8.06077	9.49064	9.88061	4.48464	3.52885	3.471	3.07492	2.0259	3.36814	2.02633	7.67726	3.48363	7.92375	3.8302	4.81049	4.90654	7.15738	3.1106	3.6393	7.29226	5.21354	5.17048	3.89126	7.6995	3.58565
DIAPH2	1.90328	1.81609	1.81999	1.92891	1.80261	1.94531	1.96589	2.19409	1.89545	1.85991	1.91607	10.4129	2.30806	2.03021	1.85701	1.84126	1.85744	1.81423	2.04578	1.83869	1.92141	2.09711	1.79349	2.32496	2.44098	1.87689	1.79454	1.8327	1.83388	2.30071	2.03267	2.17746	1.90581	2.29415	2.03425	1.7928	1.82505	1.7813	1.90957	2.05677	1.92639	1.84799	1.88411	1.86677	1.86201	1.91632	1.85931	1.84936	1.84503
DNMT3A	11.4024	3.04056	3.12314	3.22664	2.60259	1.97412	2.55166	5.1782	3.8237	3.47396	8.55344	8.60368	2.41806	5.97379	2.96359	6.16067	2.48711	2.77547	6.60995	3.05458	4.46872	8.95442	5.36821	2.33147	6.75171	5.26528	3.47651	2.34603	3.29881	2.13314	8.24187	5.31785	3.39924	2.31301	3.11787	6.11185	1.91548	2.43089	3.15938	9.62059	2.7576	4.22646	3.26226	3.23704	2.03319	3.43963	2.17416	2.27718	3.19416
DNMT3B	2.2473	6.68984	4.19601	2.11464	1.87904	1.86691	1.91448	2.2473	2.04382	5.07392	6.59027	2.40507	2.35639	2.25501	1.88228	1.86107	1.87899	1.84388	2.07501	1.86236	2.22723	7.47484	2.27149	1.76306	1.85831	1.84011	1.83443	1.91509	1.86508	2.01186	2.03529	2.26882	2.35824	2.37481	2.0852	1.80469	3.25974	1.78552	1.84988	1.99204	1.90018	1.94319	2.00879	4.50734	2.15818	2.03493	1.84303	1.82991	8.78375
DPPA4	1.77903	1.74337	1.75382	8.22079	1.73189	1.79814	1.8125	1.92608	3.07927	1.77484	1.79834	2.13227	4.63508	1.83202	6.94885	2.37556	2.04284	6.63434	1.87533	1.77314	1.77983	7.29994	1.75571	1.99553	4.46714	7.26861	4.70159	3.49798	2.13108	2.01485	2.30423	1.88128	2.89121	2.05782	1.83865	8.06077	7.53979	7.58461	3.09051	7.25321	5.04014	2.56649	6.78526	5.04484	1.77958	6.8812	4.47918	4.15311	4.19412
DPPA5	14.3613	14.9199	15.158	13.1237	13.0838	12.9218	13.9762	13.3596	13.8488	13.5908	14.2812	13.2677	12.773	14.2024	12.9337	14.022	13.1607	13.0903	11.6721	11.1566	13.398	12.8983	9.91245	10.2188	12.0767	13.918	13.6087	12.2265	13.5322	13.639	12.412	11.1618	11.2767	11.8047	12.3733	12.8427	11.051	12.6586	12.782	12.5054	11.6049	10.578	11.2359	12.9471	12.4203	12.7391	11.8398	11.8746	11.7912
DRAP1	5.45033	5.10269	4.67864	6.24775	4.78	6.03882	6.1441	6.65721	5.92838	5.00581	5.2499	8.06268	7.05364	6.00577	8.57208	8.18471	5.61219	6.21236	6.26845	4.48195	6.26115	5.87456	8.59542	6.76593	8.56343	5.85553	8.54033	7.38509	7.44344	9.33933	7.08816	8.02709	8.1207	8.84976	7.09687	4.71589	5.40421	4.48412	5.07629	5.21254	4.90015	6.24696	7.86387	4.8701	5.11033	5.57725	6.12856	6.12616	5.63112
DTYMK	1.90915	1.77889	4.12712	4.44022	5.51527	1.90764	4.85863	2.49972	1.85193	1.79947	1.8472	1.97101	1.80199	1.86054	8.21873	8.74973	7.84015	8.24727	1.82794	6.08858	2.18371	7.0809	2.40755	4.79043	7.216	7.9399	7.24741	7.38578	8.14347	2.7631	4.89586	3.98805	2.58431	3.93662	4.34067	7.05658	2.60206	8.73698	8.46025	4.14674	5.32191	7.03936	8.9661	4.77906	6.86845	2.87687	8.62907	6.60219	1.84259
DUSP6	1.86964	1.7894	1.79551	1.9405	1.78628	1.91195	1.86117	1.9966	1.77909	1.7883	1.86673	1.97879	1.8718	1.87118	2.5417	1.78137	1.79105	2.05432	1.78926	2.36137	1.76327	1.85409	1.7135	1.73376	2.19289	1.79761	1.78022	2.22311	2.0015	1.8666	1.83104	2.37036	1.84594	1.96331	1.8942	1.77364	1.76094	1.75536	2.88907	1.84498	2.97341	3.45407	2.06933	2.34388	1.86416	1.82784	1.99008	1.78462	1.83363
EDNRB	1.74368	1.73315	1.72249	1.72304	1.74161	1.80728	1.72189	1.75915	1.79548	2.75698	1.80293	2.11751	1.76289	4.05526	1.72783	1.70342	1.73053	1.84907	1.70772	1.72734	1.70243	2.88012	1.80552	1.90411	1.69396	1.68417	1.74656	1.69194	1.72441	1.65803	1.72762	1.77719	1.65632	1.69551	1.65297	1.71208	1.89406	1.71661	1.70659	1.76334	1.78158	2.00069	1.77105	1.72813	2.92906	2.36942	1.72981	1.68032	1.7578
EEF1E1	1.78673	1.74473	7.73612	7.07149	7.75227	8.96701	9.02988	5.07226	1.78555	1.77992	3.33395	1.84411	1.84568	1.78802	7.73869	7.57294	10.1776	8.52897	4.39448	9.97775	3.8966	1.72319	4.67649	6.7903	9.0148	8.58397	9.59518	7.99166	4.83163	10.4444	3.39193	7.03499	8.14291	8.6393	3.34055	9.76677	10.3212	10.2858	9.97775	8.13142	10.8097	6.76812	9.11811	11.0268	6.69379	9.96576	10.0531	9.67823	7.92021
EPHA1	1.79596	1.75274	2.78409	1.83669	3.3674	2.83699	3.55112	1.81525	3.06616	2.65001	1.81862	1.81114	1.8092	1.80883	1.7718	1.82813	2.43581	2.71163	2.75999	2.02909	1.81214	1.92438	3.34665	1.76823	3.05898	2.54261	2.68195	2.55777	1.75631	1.75448	3.15126	2.02874	3.62044	1.79228	1.84571	1.97297	2.259	2.28305	2.81405	2.66436	2.94654	4.35013	2.98006	2.78958	3.27701	3.22514	1.76813	1.74961	3.01017
EPRS	9.31712	9.79898	2.7432	1.77706	4.60096	2.40907	2.70657	1.78538	1.76827	10.1862	10.0986	7.54935	1.83123	1.77877	1.7459	2.11011	3.86676	6.7061	1.90174	2.33284	1.81709	9.46372	1.93926	2.01401	6.19276	7.85487	2.18436	1.73515	1.73564	1.8155	4.77156	1.71996	1.70688	1.87094	1.75689	1.71812	8.43368	1.72065	1.78213	1.75276	1.75384	6.4573	1.74545	4.8859	1.78211	7.7409	1.76848	1.77168	1.76033
ETV4	2.51124	1.86032	2.48748	2.70635	2.28821	1.93053	1.97995	3.07275	2.63163	2.39865	1.9786	3.14091	4.20088	3.25989	1.87358	3.96552	5.19564	1.95463	2.27645	2.29155	1.91635	2.44151	1.84853	1.73162	2.65355	5.64921	2.01073	3.37854	4.24529	2.70274	1.86713	3.61168	2.2394	2.88814	2.78586	1.87206	7.03495	2.16963	2.50479	3.06716	4.66574	4.97207	7.98624	4.76522	2.38464	2.53905	2.2161	2.13806	2.39128
FABP5	11.4528	2.13401	9.90625	6.49279	10.296	9.28217	10.4318	10.9128	10.1256	5.46815	5.64234	7.84734	8.50605	5.7924	3.8615	8.21444	6.3406	6.09955	12.6871	11.1017	7.32609	11.9993	4.26385	6.18921	8.43449	9.51013	8.61813	7.12183	8.53426	5.12869	6.99847	4.19044	5.2393	2.09859	5.83701	7.1475	9.35842	7.57606	3.67119	6.19466	4.02676	2.81753	2.49643	7.67599	5.04494	11.149	9.48298	7.15525	3.33461
FBLN1	4.88955	3.91647	4.09494	3.43046	3.8074	3.81658	4.37906	4.22521	2.62509	3.04116	3.2523	2.99893	4.82239	3.58989	3.49932	5.10689	4.55449	2.31536	3.39402	2.87992	3.73465	3.89737	3.49254	3.55978	3.17638	2.90445	3.61574	3.37763	2.46238	5.47401	3.76014	4.38846	3.88137	4.60755	3.31328	2.84534	3.16912	2.69776	3.03024	3.0171	3.34917	3.67842	3.52707	3.09045	3.25171	3.51235	3.2933	3.22449	3.71282
FGF13	2.24115	1.99355	1.8534	2.00875	2.09741	2.22983	2.09689	4.85368	2.26289	2.00048	2.09798	3.17291	2.55784	3.24279	3.0516	1.87504	1.95384	1.8329	4.99772	3.34179	2.70609	2.42329	3.07875	2.30717	3.73604	3.95194	3.44236	1.90021	3.58628	2.05719	1.97608	2.99368	2.27201	2.27328	2.22245	1.99993	2.23378	1.83075	2.50673	4.22582	2.72475	2.82202	2.32414	1.98662	2.09837	2.41141	1.94429	1.84537	2.13712
FGF4	5.42233	2.71486	3.07287	4.98912	2.2218	3.91135	4.22039	1.73605	3.19318	3.26848	3.35862	6.29518	6.26076	3.968	3.27538	2.64839	2.26327	2.65184	1.81888	2.38419	4.95382	4.46375	4.43311	4.05495	2.39232	1.71231	2.22061	3.43816	2.28123	2.93701	3.47067	1.75454	4.23797	2.99972	4.97558	2.16327	2.19409	2.01606	3.16575	1.75159	2.48996	6.37033	1.71801	1.79316	1.7934	1.95129	2.88172	2.0985	3.90901
FGF5	2.26942	1.78859	2.15957	1.82584	1.80987	1.77308	1.76675	1.94926	1.80098	3.57001	1.77779	4.4523	1.82147	1.80997	1.78519	2.11006	2.95378	3.78098	3.52694	2.3516	2.78503	2.79169	4.33316	1.82074	2.67367	1.77749	1.77857	2.75076	2.27718	3.18156	2.14018	4.39487	4.3239	1.75047	1.83762	2.35233	1.7496	1.74443	3.35015	2.60259	1.78427	1.7789	2.78687	1.85493	1.95826	1.96562	1.7245	1.89869	1.93603
FGFR2	4.63707	3.13118	2.96324	4.98803	2.84166	4.41072	3.51315	3.87157	3.95484	4.05685	4.15542	3.69457	2.8469	4.62399	3.76922	4.35952	5.20206	5.74585	3.17678	3.47997	2.80563	4.52642	2.48017	3.13288	3.11897	4.59757	4.26916	2.90539	3.60122	3.57319	2.74325	3.26684	4.15296	3.87829	3.04445	4.15273	3.21103	5.26048	3.68521	4.62652	2.52319	3.52186	3.4878	3.77153	2.67598	4.0292	4.19727	3.53755	3.23402
FGFR4	4.98429	4.37394	3.40252	4.04629	3.70589	3.77569	4.62543	5.56985	4.05824	4.55927	3.65802	2.20436	3.968	3.86463	3.6012	3.22028	3.10537	3.63818	4.40655	4.01207	3.52694	4.7068	3.66818	4.53035	2.69941	3.18128	2.41627	4.05756	3.28878	5.56693	4.55358	8.2113	7.22797	3.75923	4.13729	3.029	3.74759	3.80567	4.13896	4.72416	4.28329	6.49725	3.78643	3.68156	4.5618	4.49107	3.65141	3.43118	2.28778
FOXD3	6.54252	5.88447	5.84882	7.158	6.57061	6.91356	7.57102	8.14746	7.11755	6.65019	5.99967	7.13175	7.43783	6.5775	6.63434	5.70613	6.44568	5.912	7.56746	5.77947	8.31861	7.3474	6.68053	6.34874	6.63145	6.07474	6.14032	5.37933	5.0396	8.0783	6.85365	7.12988	6.39229	6.59886	6.29207	5.61084	5.58958	5.912	6.46499	7.06645	7.21824	7.41258	7.46646	5.80259	7.25063	7.00787	5.37461	5.71514	7.18005
FOXH1	6.24828	6.27657	5.21399	7.03886	5.66613	6.70957	7.92078	7.71502	7.09876	6.66333	5.56334	7.04127	7.60852	5.74771	6.87946	5.97614	6.70425	6.55777	7.57102	6.12965	7.727	6.60252	11.2749	11.9822	10.7134	5.26305	7.14635	7.1807	5.3247	9.24455	7.50614	12.1543	12.2114	11.7869	11.3388	4.60326	5.08132	5.44344	6.11352	6.49252	6.54752	8.30575	6.1784	6.61229	7.70719	6.38048	7.86339	8.25715	8.70257
FRAT2	6.13823	5.45994	9.44656	11.7459	12.0348	11.1723	7.8169	8.90231	6.37723	5.92889	5.09238	5.93369	5.20238	9.22987	9.83386	10.6706	11.2265	11.3198	7.47948	10.1459	8.96175	9.89952	9.3426	9.47046	9.7527	10.8583	11.5521	9.27735	11.5116	7.41893	10.4691	7.86403	9.08669	9.39248	9.7527	10.7624	10.8884	10.8184	8.87437	10.9127	11.453	9.3656	10.3858	10.5213	11.6519	10.7577	10.3764	9.76406	11.5724
FZD2	1.85509	1.79688	1.80197	1.88965	1.78362	2.25108	2.769	2.06923	1.8616	5.83709	1.87138	2.48149	2.15253	1.95594	1.82958	1.82381	1.83572	1.7959	2.0283	3.68663	3.86934	5.38211	3.2842	2.31823	1.84755	1.80372	1.77476	1.81019	2.12857	2.22061	1.98917	1.96894	1.84385	4.97248	1.92855	1.77582	1.8093	1.98856	2.06659	1.84766	2.65489	2.32116	1.84411	1.84612	1.83325	1.89552	1.84207	2.3565	1.81736
FZD5	2.05681	3.4748	5.41919	1.9934	1.9418	2.05128	1.87214	2.03663	1.87191	1.84636	1.93509	2.04835	2.07461	2.00596	3.26823	1.79197	1.89508	2.525	2.05509	2.367	2.51508	1.8652	2.37219	2.32123	1.96109	2.8103	3.84488	3.02472	1.7923	1.86851	1.85892	2.3012	2.05492	2.0139	1.93519	1.80625	1.90735	2.44075	1.81617	2.15207	3.82027	1.81939	1.98494	1.84492	1.95319	1.89572	1.78863	3.79233	1.95732
FZD7	2.33625	1.93423	4.85999	2.19438	1.88807	2.22814	2.22511	2.5216	2.11742	2.00394	2.17774	3.00347	2.83154	6.41767	2.00628	2.45926	1.96817	1.89119	2.09311	1.91861	1.9954	2.13262	1.87251	2.09541	1.96241	1.88117	4.27768	5.41811	1.91995	2.42546	2.12603	3.04056	2.28563	2.50842	2.27561	1.84919	1.88377	1.82206	1.96647	2.04736	2.08717	1.91746	2.16804	1.99519	2.07576	2.0932	1.92066	1.91632	2.01822
GABRB3	2.02333	1.96536	1.79571	1.98855	1.79542	1.79738	4.14122	3.1758	1.91887	1.87994	1.93739	2.1218	2.08386	2.05425	5.65323	1.79392	1.8051	5.57694	1.95086	1.79688	2.90279	1.96032	2.11031	1.86607	5.0503	3.04427	1.7733	1.83721	1.79694	2.2054	1.91457	2.01653	2.1534	3.50894	2.3215	5.25161	4.79099	1.73789	1.82253	1.88049	2.39379	2.14673	4.06802	4.20118	1.98882	1.9007	1.93374	1.77936	2.07713
GAL	6.84312	2.1411	2.58332	4.91674	3.34794	3.64882	3.33552	1.79246	1.77037	2.65973	1.77925	1.79645	1.76579	1.75354	1.73804	2.19448	2.42297	7.7093	7.158	4.36233	6.1084	5.22212	3.41649	4.09404	6.46901	4.41942	9.13936	4.89489	1.99569	5.40682	3.67649	5.39672	6.54871	7.60451	1.77297	4.74632	3.81029	3.70284	7.12926	6.46786	5.00332	10.0438	7.75498	5.80759	9.03905	5.98183	5.5732	5.32791	8.70492
GAS2L1	2.78262	3.10595	4.43075	5.62043	5.2928	3.45934	6.47746	4.32245	4.15514	3.81679	3.07042	3.09062	4.18274	2.40729	3.97548	4.12161	6.23819	3.17066	4.07211	3.75105	4.93823	5.25588	3.51842	2.66331	3.56025	4.97127	4.66694	3.19998	2.85659	3.6807	5.18653	3.19659	4.10304	4.79232	3.32666	2.84907	3.97403	2.76721	3.2159	5.16972	2.9964	5.06466	5.7806	2.98308	4.36265	4.02236	3.11898	4.54039	4.1383
GAS5	13.9331	13.9652	13.4749	12.1586	13.0689	12.7056	12.5599	12.6093	14.7066	13.5952	13.6796	14.7066	13.6139	14.2812	13.2341	11.7747	12.2736	12.1361	14.8592	14.527	12.809	13.8186	9.32449	9.22004	11.3491	12.7329	12.5731	13.3306	13.2597	11.6158	12.1457	10.8126	10.5479	10.8932	11.1424	13.5864	13.8666	13.48	12.0819	13.7989	12.508	12.7148	13.6036	13.3903	13.2221	14.0523	12.9403	12.9255	12.0457
GAS6	2.80316	2.51576	2.76432	2.91422	2.59161	2.08765	1.96641	3.38505	2.30954	2.15196	2.038	2.42071	2.38377	2.19744	2.67293	2.28147	1.96729	1.83423	2.12454	2.24182	4.1733	2.14147	3.28664	2.6522	2.40854	2.26398	2.01572	3.03719	2.65064	4.50279	3.01206	2.50455	1.83408	2.59531	2.3516	2.19396	1.83963	1.80048	2.99755	1.9627	3.40686	2.55616	3.95781	3.4233	3.53577	2.18854	2.30541	2.47839	2.90862
GBX2	3.88594	3.19341	8.09424	2.5305	5.96061	3.1075	3.69737	1.73315	3.79701	9.00958	3.24582	5.0989	5.04644	3.92098	9.90637	7.7558	8.8103	8.66583	4.22923	2.92233	2.78462	2.50232	5.80705	8.11396	6.62018	4.41556	9.73321	2.53007	2.95208	3.62612	3.98109	4.13896	4.64233	3.36202	5.97159	4.33913	9.69478	2.67384	3.10016	3.88389	2.78189	5.23958	1.71364	3.47308	4.59528	4.16666	3.59877	2.92799	4.47506
GDF3	2.50735	2.05848	1.99317	2.17092	2.84063	2.35611	2.36371	2.71278	2.46469	3.21489	2.34971	3.5244	3.23979	2.70399	2.15156	2.36987	2.06846	2.20968	2.47697	2.3988	2.52058	2.29319	2.03425	2.5989	2.0423	1.94294	2.2053	2.00846	1.97528	2.3759	2.33174	2.23746	2.18742	2.02779	2.45914	1.8777	7.48817	4.45483	2.02095	2.26227	4.88623	2.25874	5.02581	2.22028	2.41558	2.31879	1.98684	1.97627	2.36457
GFER	3.01229	2.63385	3.97853	1.95382	2.15647	2.31711	1.83711	1.95242	2.06275	5.89142	3.7006	2.74213	3.50235	2.88289	5.06741	4.19763	3.12186	1.77194	4.20074	4.1844	3.47228	2.96583	3.30938	2.84254	3.24495	3.23456	5.56083	2.25993	3.30335	5.28762	1.82211	2.3261	1.837	3.17157	5.36295	2.4592	2.66502	3.54868	3.04863	2.5629	2.38994	2.65768	2.68463	4.59834	2.56706	1.84878	2.51765	3.17777	2.63819
GJA1	5.00975	5.21523	3.95294	1.91861	1.91665	5.81659	1.93695	5.24841	2.03541	4.21144	3.84071	5.94135	2.20638	4.80049	1.86753	3.10221	2.55093	1.792	4.10898	5.4773	5.60776	6.04365	1.98466	3.7421	4.68525	4.92442	4.90077	4.77284	3.77029	2.08837	3.23662	2.18479	2.18502	2.19953	4.50299	3.68742	4.17146	3.44295	1.8059	4.77733	2.04354	2.83273	2.80691	4.09002	1.93968	5.74622	3.22552	3.48187	1.94187
GLTSCR2	5.77191	6.34244	6.95337	9.60225	6.07304	6.25973	6.6683	7.44062	6.09474	6.47489	6.27228	5.72725	5.69833	5.83137	7.06879	7.15165	7.33884	7.27131	6.92772	4.9002	9.70993	7.79687	5.00094	4.92141	6.12062	6.30767	6.29953	5.79183	6.7559	11.0099	7.6788	5.84436	4.8348	6.94972	5.57105	5.42618	5.64491	5.03686	5.87148	5.07908	6.72465	6.30557	6.09536	6.50081	5.06425	6.16001	4.58234	5.76434	6.74263
GPC4	4.94998	4.2392	4.36233	2.20784	3.88075	3.10377	4.33125	4.39487	4.11426	5.07054	3.41731	2.47188	3.83053	3.32809	4.15502	3.29779	3.57272	3.70644	4.88111	4.25665	5.49925	3.88328	5.74124	5.89415	4.3239	3.64238	3.64214	3.36538	3.39811	4.65804	4.55471	2.29782	5.64028	5.58464	2.6142	3.25062	3.7632	3.35839	4.12902	5.65355	4.23858	2.39415	2.04327	3.70135	4.81178	4.17127	3.22028	3.7717	4.98388
GPR19	1.76309	2.77715	1.71108	1.73526	1.71559	1.72084	2.50129	1.77429	1.74231	1.7534	1.74977	1.73951	1.72454	1.72025	1.72554	6.39621	1.72073	2.3565	1.7029	1.73795	5.24406	1.67622	3.72451	3.41731	2.92779	1.74415	1.90253	3.01268	3.71821	1.78013	1.71387	1.76331	3.15483	3.77111	1.77542	1.70033	1.70207	1.92226	1.7061	2.50274	2.241	1.73527	1.72099	2.50443	2.92133	2.09578	2.1456	7.2884	4.37691
GRB7	5.59842	4.79514	3.94399	4.58983	4.87665	5.16176	5.44442	5.30832	5.59514	8.49757	7.39077	4.499	1.99584	8.86021	4.76722	4.4272	7.90315	4.13081	5.73872	4.46566	3.86611	4.89185	4.61591	3.95012	4.12181	4.11147	4.17621	3.57792	3.57272	10.5127	4.8494	2.0486	6.77035	3.73453	1.8717	4.58531	4.48968	4.18855	4.88186	5.15228	6.23611	6.00166	4.60096	5.32208	5.45022	5.43311	4.27902	3.93787	4.93203
GTSE1	2.88669	3.60432	2.07529	1.76442	2.31223	1.75419	2.48251	2.63903	2.70231	6.1538	2.26789	1.73681	1.72683	1.74271	2.13587	2.00382	2.19544	2.05017	2.22047	2.58043	1.77195	2.81758	3.40175	1.75913	1.87782	2.10165	2.19821	2.00386	3.76424	6.00052	2.67834	1.79813	3.28358	3.52109	1.71938	4.42947	4.8261	3.87161	2.09376	5.42101	4.09876	2.32639	6.80367	5.01438	3.50289	2.20897	2.64583	5.08919	2.00817
HDAC2	6.30562	7.1771	11.5889	8.77461	11.2111	11.4006	11.1531	10.0371	6.97055	12.0247	10.1136	10.9467	9.91131	10.5138	11.5589	10.7727	11.8981	11.3292	9.12323	11.0171	11.6669	11.6311	8.60205	8.73199	10.0612	10.7187	10.8184	11.4547	11.0375	8.10156	10.1554	9.43508	8.66864	9.23612	9.70036	11.0268	10.1449	10.9806	11.5667	10.8898	10.1405	7.35662	9.61721	11.2811	9.04862	11.5201	10.3071	11.0188	13.6228
HELLS	1.76221	1.73804	4.808	1.76743	4.58531	1.79541	1.7278	1.75623	1.76739	2.51383	1.771	1.78351	1.81498	5.95277	2.26363	1.75398	1.75713	1.75794	1.74786	1.69405	1.77673	1.81945	1.72579	1.95811	4.26289	2.11126	2.15553	1.73971	6.55271	1.71597	4.12633	1.89584	1.68729	1.72554	1.80206	6.08134	3.13939	4.31792	1.72579	1.80743	1.81182	2.59562	3.6721	1.76458	1.74914	4.03903	1.77265	1.72648	1.76307
HESX1	1.70753	1.68223	1.69713	1.66287	1.68016	1.67896	1.70907	1.68041	1.71056	1.70485	1.68604	1.71965	1.70743	7.00212	1.67903	1.68678	5.92553	1.68015	1.76668	1.6926	1.72078	1.73617	1.92325	1.74878	1.73051	1.64157	1.67947	1.68402	1.69378	1.76668	1.70428	1.67935	1.82074	1.74374	1.6679	1.67155	1.69366	1.66984	2.08464	1.67647	1.66414	1.68082	1.67495	1.69337	1.72655	1.69063	1.6981	1.71644	1.72633
HMGB1	5.01556	5.70195	5.15021	1.87067	3.17429	5.27146	2.28039	5.67792	2.64065	5.28049	5.08216	5.47289	5.71954	4.21045	5.53628	4.34464	6.05102	7.75908	5.0096	4.21388	3.68275	5.53872	4.16551	5.17801	6.06172	6.21538	7.45561	4.83991	5.09015	4.57879	5.59346	4.09026	3.98698	5.28691	5.16553	4.64751	6.90327	5.06692	6.23075	7.33254	5.25047	3.85275	5.43325	3.86115	3.48684	2.69247	5.19253	3.34536	2.67936
HMGB2	10.4088	8.7548	8.26899	7.66476	7.87876	8.80398	8.94676	9.16769	8.99259	7.45557	5.94021	9.957	6.99474	7.55886	1.74342	4.978	5.61135	6.31661	1.82367	6.58914	10.3659	6.24925	1.75086	5.30989	7.6887	8.46012	5.96142	10.0393	9.22004	5.71301	6.81308	6.00016	5.61037	7.38106	6.7903	7.98632	7.68575	8.74155	9.77569	8.83208	8.30993	1.73526	5.05017	7.55816	1.75067	7.47404	8.05517	6.96745	3.04591
HSPA4	7.88838	9.40805	9.67386	4.61041	1.74122	8.91424	5.69943	1.83343	10.3168	8.0365	9.10914	9.94372	6.8096	8.27613	8.49171	6.55808	5.47536	4.29704	9.32	8.79286	1.71179	3.38147	2.15476	3.78364	4.92464	7.96538	6.98819	2.5628	9.39518	5.15408	8.38867	1.83615	2.64299	3.66769	5.34019	7.47467	9.22618	8.99139	7.06839	7.7812	10.3835	3.6288	9.07238	7.07257	9.00415	2.42296	6.32752	3.86624	2.70267
HSPE1	9.33398	11.4598	11.2277	7.76008	10.4638	8.49396	11.0843	10.6325	12.9042	11.5521	10.6084	11.0828	10.2465	11.2799	11.0634	11.4368	11.1119	10.2924	4.32854	9.3281	9.67823	11.3048	1.69539	1.76034	7.79347	9.97881	6.41175	11.6848	11.0155	7.78996	6.12334	8.63682	3.32114	6.13373	9.19411	4.87624	8.28433	10.5514	8.77822	7.20463	11.1055	9.84377	10.4444	9.20685	11.471	1.76915	9.88876	10.5151	7.80331
IDH1	2.03411	8.02304	5.17006	1.80098	2.33964	4.45948	1.75351	1.89119	5.9708	9.91969	7.58461	8.64021	10.7879	10.0337	1.77163	4.40221	6.71494	3.55927	1.79368	1.81704	1.69842	5.74514	4.3844	1.83172	4.17469	4.34212	4.8033	5.09782	3.40488	2.79672	6.07529	6.35588	1.64313	1.75937	7.59567	2.76487	2.66182	6.97291	1.76297	6.06747	1.76155	1.76279	2.20599	3.63659	1.91873	1.93117	6.60862	3.97696	1.88242
IFITM1	2.18637	1.88539	1.82837	1.89529	1.86101	1.97518	2.01852	2.27608	2.08275	1.94832	4.47807	2.35322	2.28101	3.22332	1.9126	1.90475	1.90005	2.74099	1.97921	1.87735	2.64569	2.54542	1.91189	3.80454	1.8031	1.82549	1.8587	1.85683	2.13589	2.18508	1.9619	2.46793	2.49212	2.14247	2.18929	1.83266	1.84351	1.79981	1.82586	1.92311	1.85101	1.90189	1.89194	5.72176	3.81871	1.86382	1.83162	2.57282	1.92066
IFITM2	4.89906	3.02061	3.10304	1.8616	3.90938	4.57571	1.92775	1.79863	3.87602	3.94283	3.9881	4.47697	5.33072	4.52918	4.00951	2.65346	8.0535	3.09589	3.88649	4.09404	4.94204	4.98388	1.7619	4.0099	3.02545	3.49717	3.00347	2.63871	2.81124	4.74883	3.40329	1.85811	3.84527	4.10059	3.6161	2.99867	3.67675	3.47043	3.5613	4.28436	3.52718	3.40764	3.28247	3.25539	3.37304	4.34063	2.8221	3.53232	1.87129
IMPDH2	1.87543	2.50494	3.58284	1.86964	1.82573	5.44744	2.57006	2.04617	7.80788	1.85872	1.83311	10.1352	1.95727	1.89176	1.81946	1.78163	1.7833	1.78589	1.93583	7.62417	1.8446	6.23973	1.97745	1.98047	1.86952	1.80281	4.75906	4.66473	7.26417	8.97434	7.70065	3.89868	3.32473	3.49798	1.80402	5.74514	4.42564	1.76808	6.37776	1.8543	5.86899	1.8273	1.83709	1.88582	1.97016	8.24418	7.42561	6.66333	1.96224
ITGA5	6.09995	5.57834	4.18825	5.22569	4.109	4.6773	4.37956	4.11992	5.68109	5.23475	5.62002	5.90131	5.47809	5.12724	4.0318	3.67288	6.18763	3.31058	4.46336	4.98	4.44399	4.96137	1.81024	4.61789	4.11123	3.80103	3.52742	5.16551	3.23783	4.68407	3.7849	4.35376	4.39602	4.62581	4.69206	7.70991	4.01443	3.57692	4.70284	4.54092	4.28982	3.93034	4.4564	4.46688	5.07883	5.94205	3.77649	4.01632	4.19601
ITGA6	1.79328	6.03971	4.18111	5.76846	7.23728	6.01992	9.74953	1.78694	1.80121	5.73226	1.78601	1.77992	1.7818	1.76168	1.76413	5.36361	5.3817	1.7403	1.80027	7.96852	2.17563	1.84042	1.74227	1.80547	1.80189	4.96889	1.74556	1.75049	1.72734	1.79629	1.78256	1.84552	1.81155	4.33606	1.76332	1.73674	1.7342	2.77486	1.70907	1.76435	1.75479	1.72958	1.94991	1.75574	1.74595	1.77135	1.74617	1.71768	1.70637
ITGB1BP3	2.3078	1.92311	1.90489	1.97818	2.13479	3.17414	2.00261	2.38969	2.07466	1.98162	2.12323	2.40632	2.39583	2.25562	1.9099	2.57399	2.5043	1.96604	1.95562	1.87778	4.56215	1.7822	2.1007	1.79939	1.83973	1.84055	1.86944	7.93077	2.32789	2.51576	3.20582	4.9179	5.24706	2.35028	2.239	1.8188	1.82884	1.79223	2.23397	1.96558	1.86207	3.18349	4.77334	3.77481	2.09964	1.94582	2.40755	1.80941	2.20913
KIF4A	4.90832	1.81459	2.58	1.86903	2.57125	1.90178	1.78847	1.8082	2.26792	6.47447	9.3916	1.89759	2.04519	9.45882	1.85434	6.80361	4.51562	1.81613	1.71879	1.77465	1.89458	1.80223	1.73565	2.03218	1.7419	7.37713	1.81774	7.12801	4.40438	1.80595	8.03053	4.62325	1.71092	1.74631	5.70258	8.84495	6.96745	9.01846	2.82609	8.08817	6.89082	7.04056	7.1528	1.89849	1.81895	1.80499	4.22039	1.80556	1.84411
KIT	8.8089	8.60931	7.28882	1.99232	5.60575	1.90292	2.407	9.02275	7.97983	2.14988	7.92776	2.39066	2.7765	6.60401	1.98016	5.87799	5.48718	6.45271	1.86861	2.07446	1.98252	9.67406	1.99829	1.88462	1.79623	3.75978	3.02427	4.27535	3.3767	9.69366	1.89017	2.07151	1.85725	2.08374	2.04061	2.50419	1.77519	1.78857	1.77649	1.89364	1.86742	1.79633	1.93856	1.86292	1.91137	1.93902	2.34857	1.77002	1.9231
KLF4	1.72113	3.0695	3.08656	1.83642	3.04225	3.43422	4.52795	5.29514	4.13048	4.65653	3.17904	4.20064	4.52165	3.18496	9.09431	5.6912	6.86135	7.51135	4.95519	4.53497	4.2515	3.46207	6.38256	5.85109	3.21877	4.46024	3.2648	6.06952	4.39202	3.90386	5.2578	3.55409	5.67697	5.0744	6.84087	4.02764	2.67762	6.09621	2.86996	4.08616	4.24592	4.2449	4.45303	3.91288	3.57716	4.08908	7.11693	4.81686	5.38571
KPNA2	13.808	13.4197	14.3981	15.5178	15.4633	15.4547	14.3145	14.4102	13.1775	13.8914	13.639	14.4102	13.2726	13.1723	14.3372	14.2881	13.4349	14.1281	12.603	14.2517	16.3298	13.7878	10.9484	11.1548	13.0364	15.4547	14.4336	14.0523	13.9652	12.1619	13.1607	11.5889	11.4024	11.8031	12.6669	16.1766	16.3967	16.5517	15.5178	16.0588	14.7298	13.0799	14.2755	15.1683	15.2352	16.1292	14.5031	14.2367	14.478
KRT18	3.98337	2.42504	6.36341	3.37367	2.02882	5.34194	1.93778	2.50431	2.37662	2.51182	2.20123	3.33692	2.81356	4.38062	4.5315	4.83248	4.64804	3.18466	2.43479	2.7358	4.23788	5.80042	2.64326	3.82183	3.47033	2.10958	4.20751	2.20699	4.4009	5.97811	4.63907	2.6122	2.76056	2.53632	2.36543	4.35929	5.5915	3.37415	2.2371	7.7341	4.18299	2.94035	2.62179	2.47828	2.72101	2.13411	3.23456	2.94256	2.66255
KRT8	5.53196	5.28512	4.52416	6.69433	5.91612	5.50954	5.20509	5.12285	5.19437	4.92878	5.38987	5.85701	6.01696	5.35303	6.14126	6.07986	5.72869	5.45218	5.51087	4.54668	5.47824	5.19811	7.78874	6.59309	5.83395	5.66273	6.78568	5.78225	4.96315	5.90193	5.70703	6.13465	6.3006	6.1453	6.13795	5.16019	4.86084	4.46806	5.21647	5.0474	4.99444	6.51554	5.18888	5.90383	5.2368	5.02473	5.04585	5.4503	5.83358
LAPTM4B	9.77075	10.5349	5.79112	3.5438	7.78803	5.74377	4.84813	6.37866	7.89867	1.7183	10.5006	1.76069	5.88562	6.03757	7.96042	7.90683	9.62418	7.00354	2.3048	7.89062	7.95946	3.2289	1.80556	3.78316	6.61343	8.71144	6.29329	7.20888	7.23973	1.88604	6.08699	1.72696	2.83882	6.27097	3.94614	8.66693	8.52265	10.2791	5.82237	5.43137	7.70443	6.62773	7.40927	5.39162	5.21261	4.94476	7.18188	4.77987	2.56045
LDHB	1.75789	1.74529	4.14341	1.73461	7.93945	8.68207	1.7528	4.48464	1.77207	1.73954	2.94596	1.70973	1.745	1.85158	10.6862	11.7195	10.4626	11.7996	13.1607	8.42677	5.6955	5.69863	8.49914	8.37446	10.0477	11.3402	12.0648	10.822	11.1363	7.19727	9.04505	8.20916	8.54505	9.3426	9.44455	10.4589	12.1434	11.6101	10.6462	9.5764	9.80971	10.4356	11.0802	10.8687	10.9045	11.1548	10.3671	9.43508	10.8519
LECT1	1.78042	1.73819	2.55119	3.28056	2.48397	1.71998	3.46242	1.75432	1.75891	3.10516	1.76197	1.77968	1.75485	1.73408	1.72349	1.73842	2.35146	2.34305	1.79645	3.14197	1.77119	1.71904	2.0098	2.5651	1.7587	2.62879	2.67786	1.75595	1.85319	1.81622	2.56467	1.75715	2.01558	3.40304	3.45186	2.03051	2.34446	2.54869	2.69826	3.2007	2.28393	1.75019	2.18802	2.71264	4.94432	2.7574	2.18404	1.98328	1.80585
LEFTY1	2.59618	1.98183	1.90969	3.29156	2.09985	2.27178	2.20508	2.74336	2.40147	2.15674	2.43455	3.07218	2.62345	2.49609	2.06906	1.99938	2.04117	1.91526	2.30084	1.98198	3.00347	2.38955	3.5656	3.92307	1.93742	1.88672	1.9275	1.95736	2.48525	2.39635	2.13292	3.38021	2.19795	2.62951	2.38052	1.88001	1.91476	1.83672	1.91048	2.22456	2.08174	2.0162	2.10927	2.12152	2.2535	2.13253	1.89914	2.28016	2.23657
LEFTY2	1.93255	2.25861	1.80621	1.83791	1.80167	1.78697	1.85958	1.91574	1.87109	1.84191	1.87435	1.99343	1.9216	1.86388	1.79975	1.80025	1.80612	1.77874	1.92362	1.7811	1.93077	1.79707	2.16922	3.72185	2.27991	2.02156	1.78074	1.82356	2.04373	3.4872	1.88706	3.91408	2.26432	3.77569	3.2317	1.76492	1.78519	1.74802	2.06533	1.81716	1.76739	1.85046	2.08174	1.81282	1.92251	1.79775	1.79609	2.68749	2.01979
LIN28	4.94909	4.87104	4.39865	6.47788	5.63328	6.95194	5.59556	2.03872	6.56073	5.6628	6.01181	5.20402	5.53555	4.52534	4.33316	4.42564	4.78692	4.54046	5.95323	4.78808	6.27954	1.64604	6.73924	5.68589	5.02625	4.14057	7.59022	5.6021	3.67379	7.00421	4.90477	7.32367	4.81726	6.02097	5.34637	5.07666	2.74773	5.68022	4.50238	3.6602	6.15247	6.50141	5.91737	4.45597	5.51787	4.70326	4.43099	5.1825	6.19276
M6PR	1.92785	1.80199	3.17912	2.32171	2.04418	4.25138	4.75408	1.843	1.90759	1.84402	1.83328	1.88224	1.91475	3.42622	1.80831	4.82853	5.03756	4.10159	1.91515	2.25832	4.38146	2.48503	2.73142	2.09232	3.11921	2.45427	3.23541	3.12747	3.91219	1.80759	1.76155	1.95292	1.80996	1.93218	2.47994	5.94808	4.95203	3.27543	2.49133	2.33683	5.15317	3.07607	3.31552	4.77499	5.96563	4.89102	5.691	3.2905	1.93599
MAD2L2	5.21615	3.78371	4.34384	11.3198	3.79203	7.06222	4.17127	8.48356	4.69246	4.64781	4.862	5.86322	4.72086	4.75403	7.11877	5.85505	4.85701	10.1184	5.04254	4.14216	5.10979	5.25174	4.76635	7.38942	7.38568	9.61197	6.90047	7.19727	9.6773	9.52544	8.70257	8.58681	7.70006	3.53795	6.25389	6.41857	7.52907	6.35874	6.76342	8.82524	8.80142	5.45437	5.86637	8.36824	4.3551	3.90869	8.52826	6.50687	12.5573
MCM10	3.10843	2.91371	2.65957	2.12151	3.6438	2.85268	1.96135	4.5701	4.88464	3.76659	8.53148	5.92283	2.61993	7.22029	5.43848	1.8965	5.84013	6.66855	5.505	4.79297	6.80242	3.99236	3.62563	4.08394	4.57382	3.43308	2.70632	4.37114	5.13798	3.97445	5.42764	4.91426	4.46984	4.50252	4.80589	5.33953	3.90858	6.05529	2.95746	6.37507	5.58279	4.77582	5.98821	4.95694	4.84023	6.72128	5.50584	3.83316	2.76409
MCM5	5.48609	6.63434	5.02993	5.73092	2.51029	2.96035	3.68474	1.71475	3.91257	9.59361	4.32428	9.86132	8.97118	4.07409	8.79626	9.92474	6.6442	10.8273	4.09084	4.91272	3.41552	3.72393	7.07688	7.71279	8.54333	10.4796	8.95442	2.71163	10.1714	11.2583	6.65019	5.77947	4.70084	5.73273	6.57222	7.115	8.90886	7.89715	3.03229	11.2958	10.4936	10.398	10.0371	10.3426	6.415	2.77967	7.16284	4.45989	5.41854
MDN1	1.80798	1.77014	1.73322	1.76559	1.74236	1.75958	1.80905	1.84189	1.79693	1.7903	1.79677	1.7982	1.77865	1.76121	1.76787	1.76788	1.76131	1.7361	1.74486	1.76973	1.93427	1.70656	1.77837	1.74138	1.72449	1.76327	1.74993	1.7655	1.73565	1.82732	1.76212	1.85681	2.17751	1.77985	1.82086	1.73199	1.72697	1.72519	1.72379	1.74697	1.71331	1.76129	1.7478	1.77154	2.73308	1.71405	1.71296	1.71566	1.74725
MGST1	2.00087	1.83722	1.82365	1.86229	1.82124	1.8265	1.86112	1.91982	1.95976	1.88436	1.92095	2.0928	2.03344	1.90929	1.83281	1.82504	1.82407	1.79425	2.03974	1.80379	2.05328	1.97185	2.49328	1.96416	3.75834	1.79089	1.79204	1.83485	1.82816	1.95697	1.92708	2.06914	2.04215	2.06177	1.89328	1.78769	1.80787	1.76473	1.81853	1.84599	1.80179	1.87419	1.85327	1.85033	1.95666	1.84936	1.82792	1.82856	2.06336
MPHOSPH9	1.80064	1.85131	1.94953	1.79759	3.72091	3.32619	1.7762	1.87454	1.80652	2.22555	1.76952	1.93788	7.09083	1.84391	1.7698	3.83093	2.88872	1.79117	1.85821	2.6064	1.81798	1.98305	4.1535	4.87156	3.05935	1.74605	1.97662	2.25661	1.75229	1.81609	1.77479	2.63444	2.39046	3.32097	2.41524	2.28412	1.91016	3.62544	1.91338	1.79736	1.88896	1.98596	1.80089	2.34519	1.7938	2.48662	2.58212	2.7901	1.8056
MSH2	7.12423	8.77618	3.52096	1.82001	5.7159	6.4982	7.83684	5.71204	9.52167	8.02328	8.54528	9.61316	10.2351	9.19562	5.62954	8.00674	6.67605	5.70066	7.32572	7.45313	1.86409	6.81066	2.18679	3.65014	5.3654	6.27773	7.68182	4.5828	5.746	3.16281	4.79423	2.10673	2.19611	2.43672	2.32579	5.2151	7.37375	6.61692	8.83596	7.06216	5.73118	1.92314	3.51966	6.37054	2.21292	6.54007	5.94438	5.5574	2.05103
MTHFD1	10.3932	8.28582	3.00035	6.99179	5.6139	6.26076	1.76218	10.0268	3.01662	6.72235	7.33827	8.50277	5.53249	9.91969	7.77616	9.00958	4.52048	6.56915	1.79703	2.45568	1.75722	2.85781	3.42217	1.75231	3.77908	5.99116	2.15967	2.25054	1.73464	1.83697	1.7392	1.73848	1.93149	4.02764	3.5366	2.05388	2.29137	2.22441	2.47482	2.60781	4.07519	4.35052	1.7094	3.81534	1.78109	1.67295	1.72395	1.73584	1.78074
MTHFD2	2.53628	1.98562	6.94686	2.16882	7.74183	6.48966	2.0472	2.58924	2.24378	2.09687	2.30479	6.8812	2.72281	2.51642	5.38394	6.89146	6.52712	7.19836	9.09718	4.28918	10.6448	10.6207	2.25709	1.84039	6.59461	8.45217	7.11813	8.49692	8.51502	2.68392	5.19221	3.23783	4.63164	5.15423	5.21702	8.46331	9.29443	6.29364	8.82626	8.44431	6.47155	2.03605	6.2975	5.82804	8.48561	10.0776	5.58998	6.74612	7.26417
NANOG	9.60555	3.661	5.24223	7.91723	8.40803	9.63066	1.67022	9.42451	1.66331	1.66977	3.67035	1.67273	5.03868	5.05917	9.44656	8.00402	6.4196	7.88339	4.59145	8.13556	7.39586	9.24698	5.25683	5.52372	8.70257	9.06146	8.50206	9.09341	8.89751	1.72715	6.547	1.64351	5.83379	7.18568	7.05135	6.8061	8.23334	9.67823	8.18899	10.296	8.00976	5.82866	9.20603	9.70786	5.64313	6.82154	8.88699	8.7231	6.69261
NANOS1	10.5267	7.69587	7.10703	9.75465	8.93912	8.99957	4.09307	1.70912	7.35471	8.30208	10.4912	5.70918	1.72462	9.65317	5.41044	3.37074	8.44728	2.14815	1.75272	7.16055	1.89435	7.75498	1.71189	1.77057	5.42761	7.90602	7.10202	5.05175	2.70895	9.42978	5.07486	1.78005	1.72182	5.63552	1.71272	7.50481	1.69286	1.7016	1.67165	1.72245	1.73831	1.69239	1.7125	7.81936	1.685	1.74147	1.71533	1.68502	1.67783
NASP	10.2883	8.99188	5.76324	8.22331	9.72197	4.49724	7.38655	6.57843	8.27699	5.73501	6.7914	10.0462	6.4223	10.0183	6.3901	8.49723	5.36545	5.90622	8.6256	1.79939	2.12785	6.15072	7.48353	8.43975	8.41869	9.5868	5.17949	8.15597	8.74933	8.65353	9.10427	5.52506	4.74271	4.88469	7.62449	9.07364	7.23528	7.44786	8.00954	9.06212	7.93187	3.98268	8.62454	7.26956	1.91559	7.05584	8.34551	8.81824	3.45465
NME2	14.0068	12.3073	12.7021	11.4991	11.3198	12.6752	10.8804	12.4228	12.5817	13.9807	13.2906	11.3648	12.2061	13.0466	14.8946	13.6796	14.0876	14.4382	9.00547	11.1075	11.4084	11.5324	8.68124	9.89626	11.0122	13.2941	13.0152	12.2012	12.5705	12.4328	11.9183	10.6963	9.42899	10.3495	11.1971	12.5878	10.7314	13.039	12.8287	11.3255	11.9455	11.4793	11.3272	12.3927	9.92883	11.0751	12.3073	13.0799	10.5831
NMU	1.90345	1.78758	1.78383	3.39406	1.79463	1.79865	1.82044	1.82629	1.87946	1.83114	1.78739	1.76227	1.84927	1.78476	1.79921	1.75131	1.72966	1.7536	1.81694	1.78781	7.32111	1.65562	2.89865	2.13405	1.85439	1.74017	1.7764	1.74654	1.75563	1.69087	1.65181	1.8749	1.69045	1.86811	1.78365	1.75887	1.7784	1.7392	1.76215	1.75954	1.72147	1.7957	3.11834	1.82958	1.8918	1.79841	1.74778	1.77539	1.89044
NODAL	2.46931	3.44753	1.90882	2.55204	2.36908	1.97463	1.8193	2.34409	2.29278	3.3973	3.17853	2.86812	2.7446	4.01265	3.12871	2.31084	2.74705	1.89485	2.39723	2.89305	2.59324	2.47839	3.07376	3.16542	1.92433	2.28089	1.83232	2.96118	2.52117	3.90832	3.71181	4.08616	3.16856	3.7803	4.45789	2.0141	2.06798	2.10008	2.69766	3.55802	2.53884	3.85298	2.39022	2.10259	2.38288	2.47685	2.72315	1.91831	3.636
NPM1	11.2279	12.2874	11.7064	11.5183	11.9879	12.0967	10.3576	11.3979	12.616	12.4327	11.6094	12.6956	12.4196	12.1313	12.2532	10.5991	11.2415	11.5161	11.4181	11.8213	10.2748	11.1097	11.066	10.9638	12.2237	12.2874	12.2576	12.2013	12.4412	11.4345	12.7501	11.0346	11.2637	11.5228	11.6164	11.7575	11.609	11.6828	11.4798	11.3165	11.7188	10.298	10.9414	11.5346	11.5837	11.8376	11.6412	11.8776	9.55948
NR5A2	4.39381	3.52029	3.16769	4.16983	3.27	3.92213	4.52693	5.5978	3.34056	3.57608	3.42706	4.89432	5.01276	3.55366	3.25944	2.91532	3.3514	3.20069	4.21085	3.47785	3.72021	3.75477	6.29581	5.87769	5.82397	3.39611	3.99783	6.90104	2.87582	4.74434	3.99793	5.30178	4.99161	4.51145	5.82524	2.52601	2.85548	2.70163	3.68456	3.41008	3.35795	5.21788	4.3891	3.75395	4.47314	3.51997	4.18983	4.20622	4.49894
NR6A1	5.02406	1.75034	2.07031	2.4428	3.52357	1.77558	2.88968	1.80535	1.79469	1.77354	1.77627	1.82108	1.80338	1.77249	1.75564	1.76185	1.76655	1.73808	2.75232	1.99183	2.66305	4.30375	1.87341	1.88097	1.74332	2.44164	1.86194	1.74456	1.73553	1.81546	1.77744	1.78951	1.75926	2.007	1.74978	1.94895	2.52227	2.43542	1.86515	2.23091	2.12381	1.73093	1.76223	1.76729	1.76972	2.73475	1.96518	2.54678	1.7399
NUMB	4.37247	2.53485	7.41337	1.75339	2.63821	4.07978	2.7881	5.91526	4.89219	9.44735	11.4456	10.8551	9.6848	9.95127	2.5381	4.57318	4.99127	5.78738	3.63632	1.74543	3.11171	3.12181	4.24396	1.69415	6.40706	5.36276	3.31813	2.36058	1.73421	3.84326	1.73366	1.78553	4.55549	6.28056	3.56266	1.92554	3.12773	3.46484	9.42352	2.75076	2.39835	3.85635	7.84845	1.74882	1.82271	8.44577	3.49281	4.37853	3.10773
ORC1L	1.75099	2.49271	2.83549	7.44872	8.07373	1.77305	3.01599	1.87543	1.73787	3.25868	2.47034	1.98795	1.79827	1.7925	4.2248	2.67187	2.36883	4.52453	4.79255	3.43118	1.73237	4.13828	4.25082	1.87177	7.79901	6.28261	2.73529	6.70134	6.06803	2.79207	1.82192	2.01433	3.88075	6.97669	1.8144	4.84848	2.54486	4.58458	3.31641	3.36319	4.68194	2.71323	4.06167	6.62651	1.76033	1.80106	2.66522	2.95063	1.81996
ORC2L	1.72129	7.99105	2.15396	7.3014	2.26255	1.72094	1.70197	1.7105	3.75164	1.7152	6.05097	1.69324	1.71261	1.70062	1.80202	1.88812	6.41389	7.50481	2.61436	1.7239	1.89849	1.78609	1.69956	4.62622	1.66141	7.79785	2.74336	5.56527	8.07904	6.34401	6.57543	7.15863	5.98889	6.96625	5.68639	7.69063	6.33526	7.52792	1.66688	8.02635	8.68633	3.14197	1.69676	5.70765	9.47443	7.84244	3.13962	2.43886	1.66096
PIM2	5.28585	1.73493	5.50018	1.72034	1.74666	1.81596	1.72576	1.76507	1.76817	1.72366	1.69882	1.73001	1.77175	1.82102	1.7326	1.70523	1.73364	1.74322	1.70085	1.72507	1.68029	2.99886	1.81347	1.9591	2.40717	2.4513	1.75172	1.69274	1.7297	1.65713	1.72911	1.78201	3.83426	1.70023	2.8868	1.9744	4.94775	1.772	1.71186	1.76969	2.12472	1.73108	1.77429	1.73419	1.70323	6.3253	1.73267	5.47851	1.76895
PITX2	1.84897	1.80236	1.81958	1.79998	2.07231	1.99358	1.79533	1.82501	1.95464	1.8761	1.80341	1.91523	8.55063	2.12936	1.84936	1.81552	1.83848	1.81258	1.65043	1.7747	1.70455	1.67025	1.8036	2.61541	1.76359	5.72325	1.83913	1.76833	4.00675	2.81333	3.05876	3.88769	1.66854	1.73652	1.87679	1.75936	1.77006	1.89341	1.77827	2.92535	1.82138	1.83295	1.88285	1.89455	1.75741	1.77851	2.47084	1.77695	1.88464
PLP1	12.9549	13.4318	13.9921	13.5391	13.5804	13.4301	13.7806	14.1266	13.2019	12.7088	12.5471	12.5478	12.744	13.0463	12.8047	13.1203	12.8909	13.0897	12.806	12.3891	14.7282	14.2076	10.6388	10.6947	12.0622	13.6824	13.1252	12.5236	12.7654	13.1244	12.9312	11.6359	11.6056	12.128	12.5753	12.7283	12.7086	12.8942	13.5109	13.1977	13.0771	12.9784	13.7588	12.513	12.6641	13.1597	12.4717	12.5152	12.3192
PODXL	9.09827	5.38923	7.04714	9.08484	7.25	3.33473	9.75374	2.64759	4.26088	10.7199	2.3784	2.85888	2.81967	4.57216	3.06188	7.77673	4.20272	2.87753	2.74944	6.43047	2.68518	2.82515	2.21959	2.91795	3.14036	2.45393	2.64313	1.94006	2.48771	3.22514	5.69213	2.88091	2.72471	3.49149	4.09671	6.39565	1.87801	2.254	8.92285	2.16506	1.95169	4.37546	2.06229	2.49145	2.23287	2.06846	1.87454	2.14194	5.93305
POU5F1	3.82991	10.272	2.69583	3.02362	2.89244	3.4838	2.974	5.17795	2.83105	3.49139	2.79289	3.07818	2.168	2.06849	3.74714	3.7967	4.28388	3.17333	3.53677	2.66652	3.322	3.73	3.43117	4.16607	2.78963	4.5097	3.52443	3.43414	2.4705	2.36207	1.88291	2.35148	2.95141	1.86652	2.66463	2.46458	5.89246	2.41524	3.52877	2.5814	3.07581	3.78907	2.57359	2.75255	3.06225	3.76717	2.89935	3.63271	4.08288
PPAT	4.22112	2.90777	2.52553	4.66403	2.90193	3.55971	3.34959	3.43022	3.43884	3.56104	3.16839	4.74771	4.56959	3.61424	3.42582	2.67854	3.07166	4.08658	2.68389	3.71527	3.56893	2.7808	3.16165	5.01049	4.6264	5.21533	5.87645	4.89244	3.05421	1.80562	4.58687	5.02466	2.31381	2.3807	3.40323	5.48602	6.29721	3.98164	3.02844	3.31274	2.50896	3.82756	3.27756	3.05967	3.58556	2.67433	2.74851	4.49223	3.38331
PRDM14	1.73822	1.72014	1.72856	1.75636	1.73845	2.8553	1.70942	1.73786	1.73822	1.70054	1.75334	1.75119	1.7703	1.77788	1.73347	1.7367	1.73443	1.96777	1.75264	1.67746	1.78633	2.8877	1.70738	1.85485	1.66332	2.26306	1.72879	1.72706	1.725	1.70515	1.78619	3.86521	1.69429	1.71454	1.78429	1.72723	1.70412	1.92081	2.37097	1.78248	1.78987	2.95208	1.74419	1.74084	1.73911	2.85725	1.75417	1.71385	1.73833
PSIP1	1.8425	5.0648	3.12304	4.07261	5.73869	1.76525	1.79547	3.83575	7.55287	4.55693	7.90184	4.80517	3.9856	5.38595	1.7556	5.12005	3.56552	1.83788	1.77882	3.06699	1.80042	1.78051	1.80393	1.72677	2.19965	1.92012	1.98491	1.77792	1.87781	4.2481	1.80308	1.93256	2.00848	1.92269	1.8613	1.72836	1.72663	1.71567	1.76936	1.78021	3.52488	1.78469	1.81056	2.72298	1.83691	1.78591	1.72614	1.79255	5.54144
PSMA2	9.33882	12.4486	10.4075	9.3359	7.26535	10.7538	10.0066	10.6207	11.1487	10.5623	11.967	7.53258	11.1876	12.8807	6.75757	7.54628	9.63757	7.33441	5.88492	7.56167	10.3682	5.07624	6.45629	6.77268	7.91864	10.249	7.60338	8.96104	7.42561	8.38359	8.29507	2.24206	5.86747	7.50185	7.6511	8.79351	7.64453	9.97977	5.2369	9.99976	6.71123	9.13029	6.96033	8.10012	11.9365	1.92322	7.56746	10.4129	5.57229
PTEN	2.42543	6.2307	6.01406	2.11081	3.04406	4.60185	8.57527	2.07454	1.80239	2.78282	2.28413	2.6052	3.53873	3.33755	2.54754	3.21793	4.34875	4.17334	2.11784	2.89433	2.14551	2.08149	2.129	2.08354	4.03716	4.28848	5.45185	5.40087	2.58508	2.32295	1.96794	2.3866	4.80006	2.27564	2.18299	3.99566	2.34201	3.81713	2.9714	4.83979	2.37023	2.47407	7.41379	5.85698	2.03806	2.59426	2.45423	2.36373	1.99447
PUM1	3.17738	2.97219	2.52862	3.21449	3.73368	3.41078	4.83398	3.62147	3.2148	5.61441	3.37795	3.90602	3.7767	3.61831	4.17127	5.39827	4.3571	3.90057	4.41606	3.78065	4.41873	4.40229	5.37234	5.44994	5.00138	5.19355	4.70593	4.56243	3.54931	3.68466	3.00315	4.38491	4.10861	3.852	4.33136	3.0262	2.92015	4.40637	3.39121	4.86313	2.75155	4.65278	4.95001	3.85528	4.06241	3.42184	4.28144	4.59433	3.45179
PUM2	5.61116	5.19458	4.88681	4.53096	3.84171	5.17745	4.54956	7.31634	2.47491	3.77398	3.84959	3.76681	5.02029	4.3672	5.20896	4.89519	6.51544	4.64646	3.60923	7.17819	5.0417	4.18763	3.84071	4.17308	4.61692	6.88851	7.26626	4.39064	5.43071	5.99942	5.482	2.79878	4.17969	2.65748	2.68048	6.17197	5.78317	5.03236	4.29475	7.10556	3.32839	2.6834	4.58066	2.91992	1.73954	2.48501	5.29449	4.38348	5.39666
RALA	3.14171	3.48231	2.28485	1.78215	4.4059	2.41589	7.82179	1.78458	1.79634	3.39358	4.808	1.80364	4.17724	7.42877	1.76701	3.94016	3.34583	3.44963	1.82887	3.18334	4.89995	2.29021	2.14598	1.89567	2.22462	2.99081	2.61881	2.74661	4.00107	2.31614	1.7775	1.91557	2.76281	1.81978	1.80706	1.89814	3.54459	5.16736	1.75548	1.7842	1.77627	1.78136	1.77775	3.71728	2.84232	4.63737	3.00887	2.83356	1.81377
RAMP1	5.58214	3.55658	2.60351	5.77799	3.58246	3.04818	4.54533	5.38024	3.80339	4.30008	5.23651	1.87696	2.84676	4.50141	4.30658	8.88607	4.45345	6.01992	4.94653	3.54123	1.88429	5.37783	4.22227	5.3563	3.04743	3.747	3.81999	2.48867	2.85284	1.88233	2.58944	4.17651	2.02469	1.88522	1.80503	2.74914	3.90296	3.71301	4.84287	4.08964	3.76452	4.56077	4.80875	4.2505	3.71301	4.21105	3.35062	3.26419	2.96205
RBM14	9.13783	8.51285	14.1457	13.1201	13.0979	13.2726	12.4653	15.0623	11.6084	13.7878	8.42272	10.1017	11.3927	9.64329	13.1884	13.6183	12.2308	13.203	10.0328	11.6293	11.2246	12.682	11.1424	11.6616	11.3198	14.269	13.2264	10.2477	12.2513	9.5523	11.7313	10.5993	10.9766	10.975	10.7879	12.7639	12.4757	12.7872	11.6616	12.779	13.9495	11.8031	13.6998	10.9467	12.9917	13.252	12.5223	11.6924	13.489
RIF1	1.72959	2.77029	5.02994	1.73138	2.72229	1.73389	5.25624	1.72441	2.99594	6.93175	2.18946	4.11547	3.02791	4.57377	4.66514	4.99584	4.57205	2.90828	1.72568	5.48589	5.16945	2.97348	1.76026	1.77036	3.32367	6.62413	2.63198	5.69907	6.68064	7.38022	6.30921	1.78026	1.74885	2.3933	2.65611	4.34432	4.81216	4.11281	3.32988	4.35027	4.10509	1.70519	1.98631	4.93972	5.15061	1.73447	3.28426	4.0693	1.72407
RPA3	9.84266	10.5716	10.7164	7.67594	8.1057	1.78402	2.5026	10.3567	3.1864	10.7577	7.26291	1.72646	6.90856	7.04358	7.62558	8.16721	8.23488	7.45427	9.07093	8.39725	1.7429	10.2294	7.58062	7.04557	7.09347	7.48558	6.07186	7.9829	9.137	3.16371	7.49372	6.75646	6.21666	7.5826	7.75879	8.56588	6.66442	8.98938	10.151	9.58968	9.25804	9.19736	8.86944	3.43024	8.56117	8.09941	4.70118	7.23145	4.67601
RPL14	11.9425	12.4243	12.0696	11.1605	12.4972	11.0309	12.335	12.4197	12.0154	12.2577	11.9222	12.267	11.5665	11.8649	11.577	11.7795	11.1133	11.7552	10.2803	10.3963	11.2596	12.6937	9.17609	9.35798	10.5366	12.2437	12.1271	11.6049	12.1465	9.98912	11.2018	10.8546	9.77415	10.383	11.0435	11.8297	11.7633	12.1613	12.858	11.3523	12.3907	10.2409	12.165	10.7851	10.415	11.3883	11.3796	10.584	12.0778
RPL19	11.7052	11.4954	12.0576	11.4973	11.8942	12.3685	12.0576	10.8371	12.5284	11.9163	11.7611	11.4175	11.887	12.1861	12.2243	12.1339	11.7611	12.2183	11.8047	11.6616	12.1861	12.4018	11.2462	10.8898	11.681	12.8807	12.4757	11.3722	12.1361	11.41	12.1914	11.1738	11.2958	11.4867	11.7148	11.4404	11.5324	11.4269	12.1027	12.5107	12.1314	11.6616	12.5791	11.0016	10.325	10.9217	11.5291	11.8727	10.6207
RPL24	9.50104	11.6015	12.3723	11.0264	11.7527	11.2301	11.5153	11.7894	12.1639	11.9409	11.9482	10.127	10.6383	11.2663	11.0053	11.7906	11.3467	11.0105	11.3943	10.9767	11.6345	12.6281	8.33428	8.30155	10.3596	11.7819	11.0263	11.2209	11.0307	11.5061	11.0418	9.6369	9.50063	9.80248	10.7143	11.1757	11.1414	11.2615	11.5251	12.077	12.0501	10.4812	12.2047	11.2821	10.8409	10.6739	10.2558	10.9387	10.9614
RPL32	10.9862	12.6752	13.8403	12.5489	13.7662	13.1807	12.9006	14.0017	13.6183	12.8807	13.7088	11.8746	12.3513	13.2101	13.9443	13.1914	13.0423	13.0195	11.5724	12.2892	13.0838	13.2726	10.2166	10.1486	12.0723	13.9956	13.3817	11.864	12.9623	12.1088	12.535	10.7824	10.6562	11.1424	11.6067	12.1069	12.5284	12.4462	14.1521	13.0335	12.6093	12.1836	13.9861	11.9293	11.7278	11.3547	11.5761	11.6736	11.5324
RPL4	11.9252	12.5054	12.4328	12.5938	12.7021	11.614	11.5441	10.9248	12.233	11.0203	12.5545	12.7999	10.8402	11.8792	12.915	11.6432	11.8398	12.2405	13.1311	13.1646	13.9904	12.7872	9.47278	10.1223	11.3771	13.7878	12.1836	13.0877	13.6949	11.5906	13.3517	11.3704	10.2948	11.2212	11.471	13.66	13.3717	13.8488	13.3306	14.1972	12.9917	11.8842	13.5614	11.5703	12.7703	13.5147	12.0648	11.8538	10.4405
RPL6	11.8646	12.0329	12.197	11.3794	11.9872	11.9619	10.2649	11.38	12.366	12.2072	12.0424	11.3446	11.6184	11.649	12.1591	12.3272	12.3224	11.9871	12.6186	11.8679	11.3416	11.8646	10.1044	10.5832	11.5141	12.2663	12.0903	12.5628	12.6212	9.96571	13.4736	10.7514	10.3246	10.9884	11.5303	12.3441	12.5106	12.4007	11.996	13.0237	13.0209	10.9758	13.0978	11.3074	11.3183	11.9837	11.7195	11.2975	11.4468
RPL7	10.6598	10.1288	10.9189	10.4956	10.4722	10.7045	10.7547	11.0428	10.6104	10.5449	10.9956	11.3528	10.1721	10.9119	9.77245	9.75255	10.4724	9.97531	11.4581	10.5025	10.6429	10.9792	8.23488	9.08846	10.0569	10.3755	10.4957	10.9559	10.8471	9.73559	11.1852	9.98082	9.66756	10.1309	9.97724	11.0137	10.7528	10.4263	11.0059	10.4543	10.8135	9.5352	11.73	10.7006	9.91672	10.4669	11.0481	10.6937	10.2058
RPL7A	12.5534	12.6662	12.9668	11.5146	12.9599	12.837	11.3968	12.168	12.6568	12.4438	12.9034	11.9886	11.0004	12.3437	9.8669	10.5682	11.1201	10.3382	9.88213	12.4217	11.3712	12.3984	9.01806	9.2386	10.2935	12.1433	11.2152	12.4467	13.2132	12.2375	12.6988	10.565	10.2075	10.986	11.1798	13.7521	12.7478	13.6882	12.7891	12.2875	13.2689	10.5182	13.0961	11.8082	12.3323	13.4709	12.7976	12.1898	9.66236
RPLP0	14.7034	14.6329	14.2748	14.0536	13.9789	13.9746	12.933	13.399	12.6011	13.6402	14.3278	13.5909	12.8961	14.3796	12.7867	12.7535	13.056	12.751	13.1461	14.9043	13.2628	14.5547	9.98544	10.3078	11.5727	13.0728	11.7499	13.3267	14.1682	13.0952	13.8371	11.2956	10.8757	11.1327	11.7938	15.2704	14.6895	15.3128	13.096	15.3331	13.8176	13.4039	14.7326	12.927	13.3456	13.7212	13.0482	12.9618	9.84902
RPS24	12.6459	12.4302	12.966	14.0995	12.8021	13.8488	12.915	13.6087	13.4072	12.6425	12.5911	14.1281	13.667	13.2808	12.746	12.7565	12.7241	12.4328	12.9917	12.1586	14.1903	12.8807	10.9702	10.6302	12.3228	12.6727	12.981	12.2915	12.1171	13.1807	12.8052	11.7295	11.4368	12.0648	12.6727	12.1503	11.98	11.9139	12.8838	12.8354	13.1723	13.7784	14.033	12.773	12.9593	13.1843	12.5107	12.2815	13.4614
RRAS2	10.1172	11.1876	10.2068	5.09745	3.08738	1.72953	6.58083	3.77042	1.75402	1.76448	7.1771	1.76089	8.47013	7.00728	1.73741	3.64536	6.66676	2.04117	3.09841	2.53156	1.79736	1.67599	1.79972	2.34852	3.83742	2.5542	5.23391	1.75412	3.10921	1.79425	5.81143	1.782	2.14824	2.71323	1.78705	4.05895	5.56653	6.91794	2.28471	3.13823	2.03628	4.76722	6.62477	8.58463	10.028	1.67638	4.11852	8.34337	3.13555
RUVBL1	6.29587	6.50638	8.3526	7.32864	6.40772	7.06469	8.79896	7.18948	6.59271	6.41614	6.43573	6.53671	6.80101	6.50582	8.27507	6.92735	8.05777	6.72135	6.75855	7.11789	5.99562	6.305	7.69764	6.73616	6.75599	7.96103	8.13444	8.34416	8.8199	7.55171	6.63383	8.53598	6.63517	7.86021	7.20874	6.59548	6.86568	6.58084	5.83974	5.11138	5.88356	7.65162	5.3441	6.67087	7.22247	6.68562	6.7611	6.80207	6.78038
SALL2	1.78487	10.4543	1.74214	1.74511	2.54963	1.72194	3.17929	1.76823	1.75835	1.75672	6.39621	1.78184	1.75329	1.73807	1.72649	1.73878	1.74271	1.82037	1.78255	1.80254	1.76533	3.57272	4.15449	1.71682	1.75808	2.71975	1.73008	1.76026	1.74718	3.51451	1.75575	1.76121	3.11787	1.77954	1.75907	2.13982	1.72333	1.90005	1.7381	1.72291	1.69058	1.75441	1.73256	1.73837	1.80154	1.86671	6.9044	3.5807	1.81019
SALL4	10.1439	3.3529	13.3178	4.69533	10.2783	10.7837	3.46672	4.97775	10.2937	13.9594	2.91931	12.383	9.49766	10.5912	11.3927	14.3075	12.3902	13.8666	5.11983	8.77549	13.0115	9.27212	8.52759	9.44656	10.7425	12.5993	12.2872	10.8628	12.4814	8.00881	8.64579	6.48837	8.63769	10.1741	10.629	12.7846	10.9941	10.4912	11.7008	14.3231	10.4026	11.4068	7.35292	5.04726	10.2914	8.29338	8.44577	12.0552	10.5213
SEMA6A	3.76886	3.14301	3.03908	3.68155	3.01838	3.38083	3.63182	3.82046	3.74058	3.92961	2.95444	4.20189	3.58597	3.29268	3.37403	2.80384	3.06729	3.04011	3.73657	3.09353	4.40818	3.61358	4.55554	4.05547	3.8449	2.95817	3.17947	3.22969	2.78267	3.7887	3.3398	3.7188	4.02557	3.99675	3.74336	2.47877	2.39577	2.33171	2.71913	2.95691	2.87265	3.89657	3.07096	3.20545	3.79159	5.15883	3.09568	3.08122	4.12022
SEPHS1	4.89612	4.41747	4.95314	5.1017	4.47594	4.61774	4.06381	4.73483	4.40319	4.30702	5.33716	6.0585	5.21808	5.92196	6.34495	6.13471	5.94943	4.70208	5.68296	4.35779	3.28877	3.38395	2.59349	2.56656	3.12237	4.97413	4.16884	4.20246	5.4978	3.25153	4.31423	4.84622	3.70229	4.70374	4.60091	4.85658	4.94307	3.45874	4.30892	6.67418	6.70878	5.37796	5.10422	3.66602	4.24438	4.52175	3.63032	4.39081	4.52976
SET	6.27506	4.04863	4.60389	5.63527	5.74308	5.47554	7.82846	6.07625	4.61548	4.70286	3.33322	5.94208	3.81499	3.27442	5.38306	5.03613	7.12053	5.28476	7.70955	3.79308	5.93983	5.74092	5.43066	5.10624	4.8296	5.48665	5.24528	5.296	5.42836	4.52966	3.80994	4.55838	4.29423	6.3903	5.67221	5.51545	6.19402	4.08866	4.8596	5.1102	5.73367	4.98783	5.48472	5.49813	5.76037	4.49849	4.47348	7.10837	6.29831
SLC16A1	1.90452	4.56654	2.41301	3.95085	3.83711	1.77602	2.6446	1.91746	4.52453	1.82866	2.79747	5.38211	1.8762	1.84426	1.78947	2.17884	2.30457	2.36807	3.7978	1.77545	1.87749	1.74343	2.05174	1.7377	2.48466	2.99343	1.77736	2.32386	2.57282	1.89485	1.83495	3.38143	2.32233	1.91092	1.83408	2.33697	1.77013	3.94978	2.41431	2.76389	3.19416	3.35015	1.818	1.80094	1.89952	2.96892	1.77401	1.77363	3.80218
SLC5A6	2.55074	6.21874	4.26584	2.61081	2.25454	2.27344	2.17963	1.86688	2.82411	1.8496	3.56038	1.93384	3.05692	4.93723	2.05429	2.03222	5.54517	2.53675	2.46951	2.12185	2.83069	1.79902	2.18798	3.44794	2.2022	2.60386	2.36416	1.96391	2.04574	2.54975	5.54505	2.80791	2.5849	2.43674	3.45275	4.5544	1.79153	4.15514	2.26349	3.55849	6.09256	3.19976	6.85387	2.28394	2.16004	2.44892	2.18583	2.36416	2.23737
SMAD1	6.84562	5.93764	5.58692	4.85207	2.7565	4.27543	3.60886	3.99727	8.83837	4.82106	7.42165	6.61642	5.84649	8.16247	3.60546	2.80411	2.96472	2.60156	4.91752	2.68905	2.47683	2.11789	2.37478	1.8898	2.47806	4.65625	3.19339	3.35568	3.74175	4.01573	2.30735	1.8705	3.14212	2.30205	3.63361	2.57748	1.83652	1.89612	3.0951	3.77701	2.01771	4.0436	3.88137	3.69604	2.67332	3.22912	2.97453	4.62345	3.82184
SMAD2	5.97405	6.61213	4.93275	8.67539	4.59876	5.96175	8.90225	7.36057	7.81323	3.58374	5.29773	8.3595	6.49293	8.09187	7.18997	6.52339	4.98838	5.45426	2.61659	2.35232	8.3416	8.0719	1.92731	2.05141	2.61571	6.95981	3.53449	4.73165	5.18195	6.9048	6.67662	2.00078	1.92825	2.03151	3.47963	5.7808	3.97888	5.20624	2.97769	6.60221	1.93501	1.84084	1.83699	2.49007	2.42428	1.92275	5.79229	5.41054	1.96043
SMAD4	1.86892	1.75745	1.7493	2.43419	1.7484	1.81103	1.89837	1.91585	1.81938	1.84925	1.83511	2.20741	1.96092	2.04556	1.77108	1.75391	1.76166	1.7756	1.82143	2.21526	1.86947	1.8493	1.81674	1.82587	1.75256	1.88195	1.74558	4.97414	1.91755	1.85931	1.8195	2.20451	1.90498	1.96202	1.8728	3.51751	1.73024	3.50543	1.75507	1.80981	4.04825	1.77051	1.80368	1.78619	1.82163	1.8001	1.74489	1.7386	1.81929
SMAD5	1.85963	1.77058	5.24311	1.72573	1.90592	1.77461	1.93288	1.78586	1.84403	1.80609	1.77015	1.74113	1.82495	1.76633	1.77821	6.92877	4.42274	1.74261	1.81598	1.77332	3.67622	1.65734	2.81049	2.03736	2.23233	1.72424	4.16466	5.33702	1.74427	1.68276	3.07591	1.81657	5.24095	1.83467	4.05526	1.746	4.73105	1.72966	1.75019	1.74379	1.71123	2.30181	1.76755	1.8092	1.8629	1.78872	1.74327	1.76606	1.84849
SMAD7	2.42136	2.94357	2.89805	2.57502	2.02799	2.09897	2.56031	2.23881	5.14885	3.9943	2.25976	4.42364	2.70931	4.276	2.81541	2.57226	2.98414	2.38838	2.66734	3.26165	2.6763	3.33473	2.76349	2.28016	2.09687	2.00231	1.89366	2.70947	3.25111	3.34435	3.75984	4.07978	3.22262	3.71623	3.56106	1.94253	2.19847	2.47549	2.94059	2.23259	3.38799	1.96015	3.56621	2.78046	2.31994	2.5535	1.88923	2.57253	3.44201
SOX2	3.24244	3.62204	2.86221	5.38979	4.66894	2.24616	6.1354	2.89175	6.39888	6.57655	2.62737	2.76015	6.13135	2.17429	2.47557	4.24269	8.24494	5.9161	2.5038	4.86241	5.88677	2.76647	6.78569	4.97665	8.6322	8.95393	9.65732	4.75779	5.313	3.24582	6.41035	3.4207	5.21138	2.97774	7.09617	5.4504	7.0751	5.82914	5.7019	8.41481	4.24046	2.19832	3.54509	5.91531	3.84279	7.53801	2.38119	5.50877	4.45969
SSB	1.74997	8.04484	6.85576	6.07756	3.07736	5.4652	4.74895	6.23964	6.74186	8.76229	4.73811	5.97008	6.40233	7.27353	6.29062	4.52243	3.08268	6.16538	9.89492	7.57839	3.41499	5.74143	1.8406	2.85103	5.58196	6.90002	7.49171	7.32108	6.61598	5.98012	4.50885	2.91529	1.7744	5.09158	3.10935	6.66017	8.17224	5.25918	6.78122	4.17498	7.4055	5.77408	4.40285	4.53124	1.68724	5.53799	6.53568	5.99929	3.56987
STAT3	2.60877	3.08184	2.85128	2.55706	2.56537	2.59717	2.57616	2.77746	2.66517	2.57748	1.99494	2.70831	2.58891	2.25735	2.26864	2.79	2.3716	4.70544	2.95435	2.54375	3.65728	2.79719	3.50593	4.20823	2.9745	2.54305	4.55167	2.39523	5.08288	2.76919	2.31741	3.14051	2.69666	3.00166	2.81514	3.46084	2.34202	2.28584	2.41909	4.75239	4.42963	7.13478	3.37687	2.71346	2.98936	2.59391	5.9998	4.9873	3.34018
TAL1	3.94251	4.12115	3.71623	4.19644	4.18652	4.18203	4.85644	4.58197	4.86451	4.29655	3.67146	4.51637	5.62853	3.5579	3.58265	3.70542	3.84851	3.84941	4.50619	3.74709	4.47137	4.02027	7.28911	6.48336	5.90723	3.45983	4.65493	3.91903	2.99611	5.09298	3.62098	5.39366	6.54853	5.35166	5.15256	2.73953	3.31658	2.86104	4.01081	3.48782	3.32923	5.74721	3.81253	3.9253	4.46524	4.06847	4.57717	4.84665	5.25501
TDGF1	1.78605	1.73722	2.32626	4.58484	2.57554	2.96834	2.51386	1.79772	1.7555	2.44377	2.70762	1.79194	2.02832	4.24087	1.75759	1.93167	2.77324	3.96835	2.91116	2.11158	2.89114	1.73365	2.63678	1.6963	2.17627	2.23354	2.0266	2.01142	1.78422	1.78174	1.74747	1.80997	2.08189	2.68672	1.77113	1.98943	2.09747	2.02968	2.72187	1.73489	1.71659	3.19497	1.73836	1.83765	2.46447	2.36475	1.82758	1.91494	2.08234
TEAD1	7.2902	6.39724	6.05974	7.40916	6.75681	6.95954	7.98583	7.93791	7.53606	7.50503	6.13919	7.57161	8.57614	6.39876	6.16208	5.94105	6.87164	6.98508	8.41084	8.62629	8.16308	6.96748	10.8744	10.713	8.92776	5.82019	7.37805	8.19227	6.18599	9.4942	7.99857	9.94878	10.6185	10.0688	9.11938	5.42079	5.57933	4.96157	6.12675	6.73467	6.82753	7.25593	5.71753	7.1206	8.31322	6.76315	7.58954	8.43502	8.68026
TERF1	3.02311	5.69938	3.63738	2.65273	3.5275	2.25093	1.87356	4.68237	3.57092	2.78122	2.12729	3.63639	1.79862	3.60708	2.59059	4.13205	3.00198	3.71295	2.00788	1.862	2.45531	3.39751	2.35938	1.97226	3.68016	4.35448	4.69535	4.55029	3.72062	1.82229	3.51905	2.75249	2.11727	3.18392	1.72417	3.38572	4.59707	5.03526	1.7807	3.17717	2.93308	2.71788	3.47922	3.49935	5.8938	5.90018	2.47383	4.63191	2.68209
TERF2	1.8474	7.25446	1.82226	3.01599	2.05012	2.12679	3.57325	3.33859	3.02439	1.94646	1.76671	1.94969	2.079	2.31069	4.14688	2.26024	1.84748	2.13666	1.63659	1.80362	1.64418	1.64418	1.87431	2.72997	1.81413	1.96848	1.87588	6.57156	4.91378	1.75173	3.9627	1.74443	1.65051	3.66739	1.86521	2.49403	6.51037	5.31257	6.66442	1.86877	2.58459	1.8295	6.88238	1.93537	1.72427	1.79752	1.76566	1.76525	1.94961
TERT	5.58625	4.84722	3.9654	5.22638	4.14317	4.98308	5.16	5.35056	5.98253	5.53458	4.68149	6.54869	6.38187	5.10053	4.61037	4.15969	4.38352	4.23064	5.91679	4.40838	5.70917	5.20615	5.44658	5.07974	3.72798	3.65273	4.01093	5.1688	3.83574	6.0984	5.37073	5.24602	5.1	4.65027	5.05684	4.41509	4.36476	3.56966	4.68468	4.81542	4.39117	6.42122	5.01147	4.74073	5.59272	5.29572	4.18963	3.96817	6.14903
TFCP2L1	1.70336	2.00714	2.07988	1.77531	1.68263	1.7219	1.71854	1.77039	1.69551	1.70423	1.70846	1.80749	1.71589	1.72585	1.70242	1.69348	1.70053	1.71599	1.91306	1.71339	1.69063	1.79463	1.72291	5.23027	2.77731	1.97264	1.68724	1.72121	1.70151	1.81607	1.75526	1.74718	1.78533	1.8537	1.7632	1.68392	1.69344	1.81869	1.75127	1.70867	1.74798	1.70071	1.7351	1.70718	1.71765	1.75967	1.69084	1.71579	1.70978
TGFB1	2.12356	2.97659	3.14036	4.00407	2.89661	3.19341	1.86526	4.37624	3.42482	1.94744	2.01129	2.29912	2.23142	2.04736	3.69396	2.75656	2.09842	2.32722	4.6199	2.68003	4.4295	2.91193	4.11702	1.92288	1.86513	2.41226	2.03667	2.14879	1.8546	2.03802	2.79967	2.226	2.15147	2.25574	2.02302	1.94246	2.7572	2.1537	2.67187	2.88133	3.3081	2.40367	2.93164	2.89824	2.04624	1.9584	2.4456	2.452	2.20457
THY1	10.2465	9.89392	9.18138	10.3265	9.35484	9.74646	9.70473	9.85667	9.53947	9.34875	9.99874	9.84857	9.96576	10.4652	9.77322	9.60259	9.8974	9.17349	9.957	9.06395	9.75465	9.53703	11.9718	11.9869	10.9077	9.3916	9.5764	9.22754	9.09019	10.8687	9.86912	10.975	11.5589	11.2895	10.9095	10.0447	9.5711	9.3853	9.30982	8.7231	10.1267	9.8974	9.84048	9.74375	9.84048	9.38893	10.1449	9.73321	10.387
TNNT1	4.97199	11.1007	8.02982	8.37996	9.12942	9.5794	5.91892	8.39938	4.38402	9.68883	3.86149	5.8387	6.26136	10.1789	3.17243	7.15357	10.0184	6.94946	4.27632	4.67934	3.33268	2.74118	7.31414	7.21281	6.36055	6.90927	5.08928	6.35142	8.37708	5.92553	7.73612	5.54104	5.19582	4.99325	8.14355	9.80489	6.07736	9.37018	10.433	3.70567	9.8974	9.25901	4.19197	5.67963	4.9179	10.3696	3.84243	6.26933	5.2388
UGP2	5.93305	7.01598	1.85153	2.97521	5.97119	7.6662	5.17473	2.29157	2.38249	7.76192	7.80937	2.37086	2.21042	7.51803	1.88447	5.54816	3.40076	5.98074	1.88028	5.06063	8.78795	6.20328	1.78346	1.80526	4.98817	6.415	7.50054	5.49879	4.03204	2.10699	4.30942	2.79868	1.97958	2.23737	2.05388	4.83248	3.10537	5.08298	7.89848	7.36831	1.98896	1.85688	6.17357	8.21993	1.95503	6.51163	4.80551	6.32711	1.89779
UNG	2.35691	5.77221	5.84728	4.86594	1.98306	2.2218	2.25595	9.01393	2.69378	2.32462	2.11061	8.35988	2.65965	2.60292	2.13427	1.95174	7.9125	1.92738	2.30597	2.10596	2.43876	2.77636	5.29339	1.85127	2.12053	5.25726	2.216	4.27294	2.94675	1.72744	4.00828	5.78939	3.93645	1.95882	2.18488	1.8461	1.85932	4.39865	1.96367	2.17737	2.16281	5.30608	6.05918	4.49564	2.69611	2.4765	1.96138	1.95195	2.70497
USP9X	11.2857	10.7044	9.60151	10.2905	9.26173	9.30982	3.26419	9.68982	10.9045	12.0648	9.02359	10.4982	9.24698	8.39867	8.26749	7.46717	6.36927	7.58815	6.88836	9.32171	9.57191	11.0495	7.18306	6.60592	7.53625	8.78948	9.29696	7.45246	8.91126	8.57291	7.75286	7.70656	6.35734	6.81827	8.04881	7.59299	7.86141	5.54709	8.00803	6.97965	6.16382	6.58595	7.00845	8.98761	4.07139	4.50319	5.23428	9.39248	3.47672
UTF1	8.06946	6.63848	5.67755	7.19177	6.68554	6.24731	7.2674	7.21389	7.15588	7.23294	7.63288	7.36633	7.29346	6.72365	6.77669	5.96202	6.34829	5.96455	7.89497	6.34512	7.88278	7.4334	11.0016	10.9279	9.22004	5.51606	6.67097	5.7809	5.3728	8.69879	6.74028	10.3305	10.6056	10.2744	9.73116	5.70469	5.47908	6.22165	6.53381	6.29671	6.40418	6.92823	7.03375	6.66088	6.98342	7.09983	6.63033	7.18246	7.76377
VRK1	7.44118	1.75133	1.71874	1.76042	4.99284	1.79489	1.74232	1.77269	4.4069	1.74594	3.6169	1.73844	7.27601	6.36055	5.0664	5.68589	1.75464	5.24927	4.12315	1.76155	1.93229	1.77958	6.39709	3.22732	4.28008	4.92785	1.74446	5.72377	1.72246	6.07872	4.46745	7.56951	7.7341	7.36519	5.7979	5.77076	6.63313	3.85419	1.70327	5.17349	3.89224	1.71044	6.13269	1.73309	4.82375	3.09711	5.05608	3.42834	6.51345
WNT5A	1.99911	1.8443	1.80263	1.84507	1.82499	1.83435	1.94797	2.09883	1.92275	1.88184	1.93269	2.06323	1.98534	1.92262	1.84055	1.82881	1.82612	1.79715	1.83641	1.82743	2.14236	2.29203	1.8988	3.33339	1.78709	1.80524	1.81289	1.82665	1.797	2.66984	1.84941	2.17216	3.18326	1.98447	2.02909	1.78481	1.79291	1.76668	1.80085	1.83663	1.77277	1.86937	1.84602	1.86313	1.90911	1.80213	1.77847	1.77063	1.92816
WNT6	6.09295	6.10636	6.02499	7.34565	6.03261	6.38228	6.94862	7.33468	6.85235	6.67087	5.70633	6.97734	6.99958	6.37973	5.87651	5.25815	5.88838	5.73917	8.00173	6.78684	7.49421	7.06058	9.60901	9.52039	7.97786	6.04456	6.67579	6.07621	5.23583	7.14712	6.60365	9.06129	9.31705	8.96947	8.0784	5.69684	5.38914	5.49903	6.16624	5.89143	6.29131	7.546	6.22642	6.22539	7.38482	6.73817	6.41257	7.05518	7.36003
XIST	1.83791	1.78248	1.76387	1.78492	1.7608	1.75273	1.83228	1.87104	1.80041	1.7978	1.80752	1.82987	1.80027	1.78816	1.76471	1.76341	1.76712	1.74646	1.77793	1.75968	1.81516	1.69061	1.90961	2.43624	1.7694	1.76554	1.75933	1.78722	1.7644	1.83959	1.77841	1.83581	2.29225	1.83051	1.81059	1.7351	1.7409	1.72187	1.75909	1.76224	1.71987	1.78841	1.77528	1.77393	1.83581	1.72455	1.72623	1.73339	1.85972
ZFP42	1.77998	1.74884	8.09711	8.71518	8.82056	3.02723	1.78457	8.08315	1.75805	4.04228	1.76721	1.76267	6.20932	1.73394	8.85273	9.11111	8.7208	9.02188	1.71315	8.01873	9.12942	9.67325	3.87319	4.14151	8.39785	9.87128	8.5143	8.96806	8.9405	1.79662	7.23413	4.64705	2.13768	6.06073	7.48952	4.73261	6.33473	9.05533	7.24305	5.74857	9.08169	2.53685	8.6013	8.76554	9.62991	3.40575	8.53821	7.01434	4.83847
ZIC3	1.69322	1.6834	2.48326	1.6695	1.67336	1.68034	1.68989	4.68407	1.69299	1.69693	1.67905	1.6638	1.67498	1.6669	1.67979	1.67542	1.67097	1.66839	1.67231	1.69991	1.74326	1.70846	1.71155	1.67019	1.68053	2.01077	1.68278	1.67417	1.66271	1.71629	1.67413	3.32624	1.86984	1.65805	1.71734	1.66682	1.66401	2.31177	1.65586	1.67124	1.66132	1.67288	1.66568	1.6796	1.67838	1.66217	1.66315	1.6561	1.66517
ZNF165	1.71886	1.69017	1.70966	1.69302	1.69087	1.69695	1.71119	1.7008	1.72479	1.71826	1.70134	1.75567	1.73285	1.71049	1.69451	1.70358	1.70684	1.6934	2.67645	1.71449	1.74481	1.76118	1.96627	1.82084	1.74095	1.66858	1.68533	1.68845	1.7008	1.78178	1.7235	3.10469	1.74733	1.78027	1.6835	2.82751	1.70738	4.50701	1.72005	1.69398	3.74418	2.6001	1.69328	1.71902	1.73659	3.4464	1.71811	1.73263	1.72963
ZNF26	1.80786	1.76049	4.16552	2.29805	4.47692	3.14365	1.79589	1.89715	1.77304	2.17173	1.78778	1.89562	1.76823	3.14546	4.40561	1.74853	3.32575	5.75726	4.35609	6.07851	1.86365	4.00536	1.75094	2.17233	4.05821	4.18601	5.2056	5.26419	4.84178	1.77217	1.76948	3.35879	3.22694	1.82169	2.74135	5.00087	1.74379	3.91107	3.42979	3.99554	4.81718	1.74798	3.4316	3.08339	1.79257	1.81692	3.4231	1.72662	5.36793
ZNF43	5.97242	2.61928	3.74669	1.94983	3.08656	4.10653	3.21849	2.39362	4.63119	1.99519	6.05294	2.54732	2.4068	3.74538	3.21489	2.80969	3.62718	7.35529	6.4282	4.5864	2.81177	2.15137	1.9711	2.13504	3.57117	5.88034	4.50319	4.66356	4.73197	2.27424	4.05104	2.51972	2.36908	2.28069	2.23728	4.00092	4.59627	3.5175	4.01782	2.93352	7.13745	1.928	3.70828	4.47194	2.7432	3.77847	4.07941	3.66635	1.97632
ZNF577	4.2926	3.36558	3.1972	2.98241	3.00884	2.21943	3.21519	3.97115	3.40785	4.01919	3.64017	3.97184	3.52194	3.56273	3.12291	3.54835	5.20698	3.16088	3.39747	3.01993	3.70274	3.51328	2.47638	2.28568	3.53848	4.18329	2.51262	5.14798	3.34306	2.82185	4.02453	2.03853	2.72092	3.08219	2.74262	3.98393	3.61611	2.4357	3.40419	3.48637	3.30676	2.31416	2.50091	2.82658	2.93416	3.00665	4.55772	3.30704	2.90304
ZNF586	2.6774	2.57689	4.47862	3.91082	3.32237	2.27448	2.22635	3.67346	2.27349	6.2256	2.61624	2.94319	2.66151	3.17437	4.65921	2.79997	2.66595	3.66337	5.8881	3.82917	2.5708	2.21517	3.11206	2.19068	4.19298	4.42466	3.07027	6.59291	5.11049	3.75885	3.36687	2.48379	3.39903	4.13835	2.75836	5.55311	5.86395	5.94152	2.81356	6.53727	5.67896	2.22489	5.82114	3.51815	2.18072	4.40927	4.32547	5.5958	3.28254
ZNF589	1.8989	4.95827	3.20012	1.88214	2.01091	1.90352	1.88793	2.09125	1.87965	4.15814	4.9279	2.23572	5.38057	1.91541	1.82188	5.18097	3.14895	2.52479	1.92327	4.61335	4.64986	7.32055	3.71818	4.51311	6.55751	5.20086	5.0146	5.55315	7.19964	1.80504	5.0231	1.73523	1.69071	3.38298	4.71183	4.71573	4.60627	8.13869	6.81729	2.7014	6.89083	5.84333	5.18023	3.99153	1.89327	1.95523	7.08401	3.24644	5.26689
[truncated: 2 more columns]

## Sheet: TE list p values
	E6 vs E5	E8 vs E5	E8 vs E6	TE vs E5	TE vs E6	TE vs E8
#ID	adj.p.value	adj.p.value	adj.p.value	adj.p.value	adj.p.value	adj.p.value	REFERENCE
ARNT2	0.995388	0.95965	0.964934	0.9999	0.992235	0.974908	[47]
ASCL2	0.857869	0.810075	0.990511	0.764576	0.744928	0.754676	[47]
BMP4	0.948232	0.956342	0.983826	0.9999	0.930077	0.954123	[1]
CDH1	0.926375	0.785549	0.886361	0.00485011	4.94721e-05	8.2107e-06	[48]
CDH19	0.989256	0.708071	0.546809	0.536431	0.251661	0.666878	[1]
CDH22	0.793892	0.554955	0.844172	0.987189	0.376853	0.181697	[1]
CDH24	0.815596	0.826896	0.95622	0.9999	0.613613	0.693424	[1]
CDX1	0.822964	0.846418	0.952101	4.04925e-06	2.0848e-07	4.73878e-08	[49]
CDX2	0.774465	0.517179	0.906604	0.681812	0.920451	0.999926	[1, 18, 48]
CELSR2	0.976579	0.992008	0.959517	0.964842	0.66416	0.74131	[1]
CGB	0.774465	0.806677	0.819737	0.869973	0.983136	0.880935	[17]
CGB1	0.816063	0.770283	0.997321	0.992594	0.455438	0.439179	[7]
CGB2	0.777013	0.481525	0.798317	0.917107	0.199291	0.0587742	[7]
CGN	0.907054	0.848676	0.982258	0.467648	0.391532	0.397616	[1]
CLDN10	0.751739	0.502591	0.93876	0.631703	0.0337077	0.0136686	[1]
CLDN2	0.98242	0.969127	0.933675	0.960384	0.671029	0.781505	[1]
CSNK1A1	0.897337	0.778903	0.91989	0.876611	0.817352	0.923464	[1]
DAAM1	0.853354	0.750679	0.952101	0.906748	0.915932	0.973244	[1]
DSC2	0.97766	0.917443	0.955247	0.099231	0.0255331	0.0317656	[1]
EOMES	0.939592	0.729357	0.78383	0.536228	0.401253	0.639828	[18, 47, 50]
ESRRB	0.82868	0.994357	0.676163	0.9999	0.531218	0.882152	[18]
FGFR2	0.948619	0.933432	0.998851	0.87551	0.451267	0.429248	[48]
GATA4	0.78791	0.86983	0.823716	0.920253	0.99002	0.869147	[22]
GATA6	0.830627	0.691526	0.921727	0.995588	0.951642	0.834522	[17, 22, 51]
GCM1	0.967884	0.868473	0.913656	0.524061	0.336178	0.429106	[17, 18]
HAND1	0.876244	0.650383	0.786746	0.00854832	0.00213889	0.00831072	[1, 47]
HLA-G	0.886458	0.827842	0.981527	0.934522	0.434089	0.360805	[7]
ID2	0.852841	0.999346	0.757962	0.965746	0.983507	0.727927	[18]
IRX3	0.961631	0.981605	0.975381	0.487631	0.16628	0.176723	[22]
JAM2	0.855268	0.725971	0.915994	0.9999	0.940612	0.81343	[1]
KRT1	0.918534	0.643208	0.69895	0.981598	0.94703	0.836155	[17]
KRT18	0.781904	0.517179	0.829399	4.92588e-06	5.76969e-10	5.12346e-11	[2].
LEP	0.834676	0.675454	0.895507	0.17422	0.18019	0.261358	[7]
LHCGR	0.99032	0.77866	0.705998	0.9999	0.985519	0.774925	[7]
OCLN	0.971744	0.956021	0.882451	0.9999	0.803518	0.94293	[1]
PCDH1	0.838202	0.917608	0.8889	0.9999	0.583123	0.741619	[1]
PCDHB7	0.737502	0.25696	0.629799	0.805909	0.974183	0.589661	[1]
PHLDA2	0.934426	0.770283	0.484001	0.9999	0.989646	0.559833	[1]
PSG3	0.967612	0.798954	0.81774	0.9999	0.975777	0.891128	[1]
STAT3	0.981022	0.997088	0.982153	0.879215	0.64156	0.58234	[7]
TBX1	0.837257	0.813831	0.993415	0.9999	0.930401	0.939288	[1]
TEAD2	0.945444	0.578305	0.558094	0.996484	0.960727	0.672899	[50]
TEAD4	0.925567	0.71777	0.796587	0.161288	0.0913589	0.206478	[48]
TJP1	0.842278	0.876497	0.954038	0.0788653	0.0617899	0.0308214	[1]
TJP2	0.915638	0.945558	0.738958	0.042713	0.00131115	0.00687892	[1]

## Sheet: TE list norm data blastomeres
	5-cell embryos								6-cell embryos																			8-cell embryos
#NAMES	E1.M1	E2.M1	E3.M1	E4.M1	E4.M2	E4.M3	E4.M4	E4.M5	E5.M5	E5.M6	E5.M1	E5.M2	E5.M3	E5.M4	E6.M1	E6.M2	E6.M3	E6.M4	E7.M1	E7.M2	E7.M3	E7.M4	E8.M1	E8.M2	E8.M3	E8.M5	E8.M6	E9.M1	E9.M2	E9.M3	E9.M4	E9.M5	E9.M6	E9.M7	E9.M8	E10.M1	E10.M2	E10.M3	E10.M4	E10.M5	E10.M6	E10.M7	E10.M8	E11.M5	E11.M6	E11.M8	E11.M2	E11.M3	E11.M4
ARNT2	2.005	2.57514	2.47417	3.77259	2.47742	1.86296	3.21377	1.90249	3.18208	1.89494	1.84864	1.96685	1.95706	3.62205	1.84825	1.79575	2.01433	1.7805	1.90259	1.81641	1.83358	1.68707	3.39244	2.35372	2.98889	1.7772	1.80189	4.90015	1.79406	1.77989	1.74468	2.09455	1.7364	2.00635	2.50129	1.96972	1.8061	2.0085	1.80126	1.80607	2.62361	3.41341	2.41314	2.38028	2.92209	1.83888	1.78587	1.81176	2.98781
ASCL2	3.73409	2.53529	3.38823	3.00354	2.14726	2.48172	3.22831	3.87602	3.20044	1.8102	2.28977	3.50859	2.63047	2.48622	3.00446	5.50717	2.9868	2.11192	2.8863	2.8741	3.03461	3.91811	3.11881	3.04256	2.73192	1.96584	2.31185	2.37137	2.1405	3.44547	4.19028	1.75702	4.89283	3.61157	2.36935	1.70038	2.12402	1.99467	2.57229	3.17869	2.82447	3.70539	2.41694	2.12923	2.3114	2.47202	2.39567	2.10275	3.47503
BMP4	4.06471	2.8506	1.68897	1.75448	1.69357	1.70849	1.82298	4.93321	12.4703	2.44149	1.6947	1.79374	1.71387	2.65721	3.72369	3.85003	3.09365	2.44202	1.76211	1.7119	2.34419	6.75005	1.75737	5.39533	1.74673	1.72238	1.67724	2.20404	3.98979	2.83641	1.74782	1.71683	1.77427	1.83123	1.74087	3.00347	1.69195	3.18713	1.80501	1.69767	2.92458	3.57356	1.71534	3.8074	2.97567	2.71745	4.87354	2.11956	1.70551
CDH1	2.87072	7.09634	6.40961	5.48221	1.75822	5.16235	4.77972	2.09086	9.16387	10.0178	5.38697	3.05961	4.80945	5.99152	1.78505	6.29703	4.37959	2.45539	1.80815	1.75427	1.77356	1.80957	1.80684	2.15954	2.48274	3.64086	3.76554	1.76269	3.78959	1.84009	1.81921	1.91905	2.02582	2.2419	1.84346	4.12259	1.74499	1.73255	1.77806	1.81016	1.81212	1.77555	1.81638	1.80235	1.79261	1.7968	3.94924	1.82393	1.89876
CDH19	1.86604	2.08034	2.59973	3.79634	2.1034	1.72668	1.77553	1.73751	1.7813	2.63027	1.76254	1.78221	3.64882	1.73624	1.73135	1.74435	1.74418	1.72096	1.84294	2.75472	4.93288	3.97845	2.2184	1.81865	2.69729	1.71105	1.85828	1.74656	1.74786	1.80844	1.75378	1.76673	1.87258	1.79868	1.74382	2.06968	2.53983	1.76567	3.52742	1.72235	1.69344	4.20655	1.72203	1.74764	1.80044	3.24558	1.75471	1.7616	3.06701
CDH22	6.37354	6.31779	6.21673	6.1376	5.71798	6.33079	6.02201	6.06589	6.18907	6.22132	6.53666	6.77432	6.8868	6.54521	6.36774	6.38557	6.4591	6.22319	6.58776	7.05629	6.50551	6.48413	6.85468	7.1384	6.5551	6.13436	6.01369	6.7075	6.55049	7.80506	6.90244	6.90035	6.93017	7.10632	6.87731	6.53922	6.34593	6.10393	6.55095	6.42264	6.61806	6.4919	6.44309	6.38801	6.54583	6.31424	6.44117	5.80647	6.78128
CDH24	5.75207	5.32007	5.08549	5.67699	8.25309	5.33287	5.73884	5.37242	5.77495	5.32381	5.30156	5.46302	5.8879	5.42981	6.25932	5.48974	5.11075	4.77557	5.47674	4.94205	5.30427	5.39036	6.71468	6.75346	7.42624	5.3575	6.33449	5.65168	4.69301	5.8476	6.10921	6.31997	6.59981	6.50248	7.44315	5.46603	5.99315	5.85995	4.81347	5.01347	5.45828	5.80401	5.14556	5.08193	5.26827	4.97987	5.35798	5.34447	5.76157
CDX1	2.1032	2.71722	2.87753	2.55891	3.49914	1.94117	1.95169	2.08925	3.50141	4.34526	2.00164	2.07306	4.55148	4.53455	2.52417	2.49967	1.85195	1.83035	4.12542	2.82274	3.79576	3.4657	2.81804	1.69505	2.60198	3.06021	2.29891	1.88205	2.48627	1.90699	3.48841	2.73308	1.90901	3.15443	1.97961	2.50746	3.21533	2.54235	3.42377	4.65613	4.12253	3.19416	3.5172	3.56244	3.45461	5.17774	3.2422	2.5868	2.87965
CDX2	1.64615	2.19617	5.9968	1.69601	2.90653	1.66102	1.65269	1.68176	3.18757	3.70463	2.71687	2.79483	1.65132	1.86352	1.651	2.54469	1.64578	2.46081	1.66547	2.7572	1.66061	1.74006	1.68877	2.73037	1.69724	1.6787	1.64596	1.65266	1.65163	1.70543	1.66963	1.67956	5.51787	1.70333	1.68998	1.75202	2.03514	1.95267	2.80926	1.66014	1.68898	3.5659	1.6726	1.64914	1.6558	1.69169	1.64819	1.65429	1.66307
CELSR2	2.6367	2.63081	2.53025	2.96889	2.53352	2.78035	2.80613	3.084	2.56045	3.18238	2.54764	1.9188	3.47054	2.51028	2.49919	1.74076	2.30366	2.19491	3.36276	2.54238	2.82465	2.49345	2.90612	2.61021	2.97067	2.16095	2.30955	2.03304	1.86896	2.44757	3.60396	3.1648	3.47049	1.83764	1.77194	1.99499	2.61897	2.34965	2.87138	2.92835	2.48403	4.27888	2.76697	2.6366	2.54294	3.15845	2.51408	2.40644	2.85024
CGB	5.60555	3.75667	3.37997	6.8396	4.63259	8.30498	4.27902	5.47414	5.30656	4.41726	4.26447	6.62596	7.23221	4.69618	5.84882	8.70424	8.05655	5.7072	4.83546	3.57739	6.12861	4.58841	5.50111	4.85302	7.05071	5.98022	4.33093	5.17921	3.37207	3.58284	4.65168	4.18071	5.50889	7.21647	4.90254	3.53766	3.03676	2.86724	4.39805	4.65466	3.76853	4.36121	5.00381	4.28436	5.56378	4.32753	3.66852	2.69547	5.30266
CGB1	3.94131	3.42482	1.92838	3.23848	2.96782	1.715	2.63123	4.29255	4.60514	3.5613	2.85322	4.4323	4.77496	3.83629	3.10377	3.00702	3.05784	3.58911	4.9963	2.36034	4.79552	4.49859	5.98723	2.79925	2.96095	2.81295	2.68536	2.74773	2.42777	4.54434	2.7572	4.69494	4.68981	4.37052	2.99284	2.00835	2.96597	1.92005	3.99795	3.48446	1.91172	6.60417	3.62123	3.41127	2.48525	6.04993	2.5719	2.91336	4.4861
CGB2	6.84896	6.37482	5.12338	6.84845	5.80046	6.58292	8.1377	7.93876	7.03938	6.57355	5.59609	8.08136	8.45936	6.06369	6.59269	5.95179	6.84937	6.80675	8.25074	7.16888	6.72963	6.75395	10.5557	10.5088	9.13431	5.36658	7.89497	7.54558	5.69708	8.79626	7.48885	9.79268	9.59428	9.29131	9.142	4.22064	5.06549	5.44252	6.11761	5.51168	5.71255	9.14291	5.14688	8.0868	8.53567	6.14711	9.50121	10.474	9.6858
CGN	3.44167	2.92528	3.14502	3.5048	2.46967	2.73034	3.08078	3.25856	1.75591	2.56194	1.76472	3.05882	2.1237	1.73019	2.9278	2.38161	2.89164	3.04605	3.95039	3.06768	3.65432	4.16284	4.93309	5.13613	3.40205	2.34769	2.95848	2.35642	1.94552	7.03227	3.10581	3.32527	3.84333	4.58021	4.43836	2.11062	2.24884	2.57663	2.18583	2.96155	3.21149	2.05556	2.83951	2.53985	2.70203	3.88175	2.98167	3.24791	3.7715
CLDN10	3.71354	10.2332	2.88194	1.81707	2.10331	1.77619	2.92351	1.88088	2.98161	2.9374	1.85211	5.3408	1.88531	1.8349	1.78822	1.79049	8.12038	1.76973	1.90221	2.21334	4.02828	3.22311	2.15649	4.02465	2.69644	1.77192	9.05887	1.81097	1.95921	1.90585	1.84806	1.90086	2.21746	1.91416	1.82497	1.75738	2.38464	2.52349	1.79468	1.80057	2.01498	7.15738	1.80912	1.79775	1.89503	2.74626	9.18574	4.59376	1.97793
CLDN2	1.85622	2.59718	1.76622	1.72118	1.78409	1.76956	1.77964	1.80295	1.82441	1.80514	1.74723	1.68801	3.3253	1.75696	1.77351	2.29177	2.16632	1.73435	1.75957	1.78534	1.65542	5.05652	2.86623	1.95287	1.84339	1.72246	1.9227	1.71092	2.28339	1.64293	1.63859	4.01691	1.65699	1.79967	3.26042	1.73943	2.23686	1.9369	1.73263	1.73616	1.70432	1.7631	1.78082	1.81862	1.88192	1.82002	1.70705	2.00581	1.85187
CSNK1A1	2.51924	3.81425	4.65641	3.47245	5.70689	5.36249	3.9558	5.60386	6.05375	1.9843	5.97144	1.88791	5.8001	2.67442	5.78623	3.85204	4.05808	5.17606	5.05079	6.53665	1.80998	2.1139	5.36706	3.54588	4.8416	5.8379	5.11286	5.70684	6.0383	3.14282	5.34597	4.21949	3.37447	5.76912	5.48789	5.67089	5.64421	5.25973	5.80371	5.47292	5.00227	3.29894	4.70287	6.44359	5.11843	5.2857	3.87422	5.43837	3.02813
DAAM1	5.536	8.42521	5.8645	2.63612	5.16128	7.88461	3.14537	5.73589	7.98369	8.60736	7.31002	4.7587	1.88543	8.46034	4.60337	5.88699	3.73154	4.47903	1.82835	4.63095	2.04642	7.27784	1.84946	3.24727	2.72162	4.37842	4.49226	4.98238	4.05332	8.82824	1.8109	1.98077	2.15187	2.66677	1.8888	6.50586	4.93024	3.76733	1.76073	1.76956	1.74317	1.77268	1.76904	3.22764	2.42837	2.29578	2.71585	5.92886	1.79173
DSC2	1.69421	1.67263	1.68601	1.6573	1.70716	1.66914	1.69983	1.67157	1.69771	1.69501	1.6742	1.70444	1.69312	1.68034	1.66908	1.67603	1.68266	1.67131	1.73184	1.68446	1.70522	1.72809	1.86534	1.72318	2.08258	1.63624	1.67059	2.41103	1.68471	1.75649	1.69372	1.66595	1.82757	1.72785	1.66112	1.8801	1.68376	1.6623	1.69462	1.66669	1.65895	1.67171	1.66641	1.68102	1.70912	1.68154	2.38719	1.70587	1.71538
EOMES	1.96416	9.07014	1.80756	1.80241	5.89004	2.43334	1.85345	1.86981	1.9483	8.18899	1.85675	1.92571	1.95756	7.90039	1.82578	4.90295	1.79066	2.00058	7.99585	1.79705	1.90321	9.94256	2.74914	2.79169	1.85509	1.77036	1.78766	1.79672	1.80014	1.84013	1.79843	2.03456	1.82852	1.98138	1.85327	1.7813	1.80307	1.75702	1.80179	1.80708	1.76057	1.85278	1.81785	1.84445	1.91973	8.28983	1.80408	1.81658	1.97287
ESRRB	3.92578	2.96392	2.83668	3.40339	3.44991	3.67383	3.53615	4.28941	3.65778	3.68133	2.85337	4.56404	4.35895	3.09104	2.88782	2.56493	2.45307	2.84069	3.49719	2.78862	4.22783	4.38393	4.30259	4.53831	3.04636	2.62721	2.99134	2.44496	2.32384	2.75172	2.78668	2.64375	4.85736	3.64987	3.15618	2.51211	2.66766	2.95228	3.25985	3.03751	2.975	3.40515	3.79635	2.84099	4.04881	3.53801	2.67976	2.93961	3.26509
FGFR2	4.63707	3.13118	2.96324	4.98803	2.84166	4.41072	3.51315	3.87157	3.95484	4.05685	4.15542	3.69457	2.8469	4.62399	3.76922	4.35952	5.20206	5.74585	3.17678	3.47997	2.80563	4.52642	2.48017	3.13288	3.11897	4.59757	4.26916	2.90539	3.60122	3.57319	2.74325	3.26684	4.15296	3.87829	3.04445	4.15273	3.21103	5.26048	3.68521	4.62652	2.52319	3.52186	3.4878	3.77153	2.67598	4.0292	4.19727	3.53755	3.23402
GATA4	1.93047	5.25215	1.79836	1.84228	1.99935	1.80275	1.80944	1.90939	2.33825	2.48084	2.8676	1.957	1.95536	2.61637	1.80992	1.7783	2.06583	1.77413	1.94057	1.81414	1.92124	2.76872	2.88825	1.93471	1.84344	1.77873	1.7781	1.78915	1.78992	1.8088	1.79718	2.84751	3.69634	2.70976	3.45894	1.80817	1.94757	1.89687	1.93541	2.18993	3.04834	3.25371	4.46669	2.35892	1.9382	1.89833	2.02409	2.01602	1.97856
GATA6	5.39955	1.928	7.61798	11.1328	11.2895	10.5238	2.52147	10.3788	9.03556	6.97	2.17464	8.90886	6.7381	2.4348	11.6616	11.1531	11.3823	11.0784	3.43768	10.9366	2.08527	2.18854	8.29431	8.87677	10.6032	12.5731	11.5867	9.69269	9.53868	3.14556	10.2622	6.34993	6.0549	9.06146	9.17349	11.4024	10.7563	10.5817	11.4404	10.9095	9.82293	6.77035	9.02772	10.586	9.70135	9.28879	9.33783	10.1789	8.94801
GCM1	5.69822	4.59301	4.52232	4.39015	4.52166	4.92294	4.92148	4.16765	5.03624	5.42785	4.49643	4.52424	4.41025	4.06965	5.05202	3.98114	5.10439	4.72236	5.83756	5.3058	6.51605	5.772	5.05862	5.51139	4.64243	4.81907	4.83245	4.47222	4.22938	5.71052	3.93853	5.28278	5.47964	4.9583	4.92055	4.24285	5.29751	4.68702	5.57427	5.58084	5.29973	4.65078	5.97477	5.23642	7.03535	6.21647	4.61145	4.82797	4.75988
HAND1	2.25551	5.36658	2.99213	1.92296	4.5694	5.96142	2.02336	2.35405	8.39487	1.9671	2.78394	7.89848	2.35849	2.15741	6.31166	4.18537	1.88599	2.55777	1.94409	1.87648	2.40532	3.08432	5.92795	4.94909	4.45989	3.24656	3.87745	2.65982	1.83727	5.97449	4.05046	8.44159	8.10242	7.82013	7.11117	3.6009	3.07737	2.6953	2.61705	1.93684	3.36247	1.94394	1.9278	3.401	4.56328	1.88999	2.0253	2.48901	2.05798
HLA-G	5.1712	4.25705	4.04916	4.42557	4.86052	4.74056	3.7735	4.52037	3.84443	5.24767	3.83967	4.60613	7.69381	3.86703	3.29954	4.89329	3.70012	4.95434	4.40287	5.42652	5.12166	4.27565	5.35036	5.75749	5.0486	4.19585	4.69005	3.45148	4.05958	5.63583	4.26701	6.34377	6.28707	3.67216	6.01739	3.18521	3.89002	3.82255	4.64683	3.41944	4.84578	5.03349	4.45146	5.34798	4.64903	5.25495	4.28397	5.09428	4.99321
ID2	2.17701	1.86952	6.28212	4.75155	7.03377	1.93728	1.97209	2.20283	2.47522	3.40231	6.63016	8.18993	3.91017	6.44016	4.74646	2.96822	2.1329	5.72873	1.96632	1.84013	5.23018	7.97137	3.00519	2.88177	5.88142	4.94948	2.76264	3.64443	6.53176	2.23414	1.92902	3.06109	2.45014	2.20627	2.69162	3.49484	2.7595	2.87808	1.81662	3.59585	2.34714	2.19231	1.88549	8.32592	1.99231	2.94145	3.95871	2.26293	2.01228
IRX3	7.73452	7.08081	8.57522	10.6678	10.1702	9.59832	11.3269	10.4634	7.42256	7.02238	7.18307	8.15406	8.59549	7.49505	8.95047	8.49935	8.87184	9.68454	8.0089	7.6184	9.50918	7.11463	8.8516	8.56883	9.96633	7.63372	10.4024	8.36842	8.13007	8.26905	8.13432	8.53574	8.25929	8.66062	8.51818	6.15577	6.25535	5.87986	8.99779	7.34582	6.88799	8.59826	5.71984	8.23511	8.05241	6.48429	9.4965	8.88631	11.2876
JAM2	1.88984	1.83007	1.84416	1.81981	2.29362	2.13561	10.1194	3.92602	2.16054	2.18062	2.94317	1.98502	2.20827	2.37807	1.92603	1.85198	2.37663	1.83095	1.63613	1.83624	1.67316	1.65104	6.86498	6.62018	3.62284	1.81783	2.0408	1.77318	1.82147	7.76618	1.79477	4.10059	4.35169	2.28024	6.49129	2.07997	1.78024	2.05113	1.78134	3.30296	1.82029	4.55471	1.97872	2.85926	2.55953	5.39994	2.40465	3.3025	1.94078
KRT1	1.76652	1.72254	1.74144	1.74392	1.72792	1.72914	1.73119	1.74813	1.7618	1.75581	1.74077	1.78228	1.79789	1.7491	1.73206	1.73058	1.72561	2.77611	2.85007	1.75559	1.77157	1.71413	3.41394	1.93687	2.55777	1.71281	1.7148	1.71405	1.71921	1.73938	1.70889	5.92271	6.06525	5.30173	3.37304	2.3287	1.73523	1.89843	2.20445	1.73024	1.72541	1.72218	1.73363	1.77251	1.79074	1.8105	1.74861	1.75525	1.76538
KRT18	3.98337	2.42504	6.36341	3.37367	2.02882	5.34194	1.93778	2.50431	2.37662	2.51182	2.20123	3.33692	2.81356	4.38062	4.5315	4.83248	4.64804	3.18466	2.43479	2.7358	4.23788	5.80042	2.64326	3.82183	3.47033	2.10958	4.20751	2.20699	4.4009	5.97811	4.63907	2.6122	2.76056	2.53632	2.36543	4.35929	5.5915	3.37415	2.2371	7.7341	4.18299	2.94035	2.62179	2.47828	2.72101	2.13411	3.23456	2.94256	2.66255
LEP	2.19895	2.03395	1.91536	1.99633	2.09462	2.21866	1.97872	2.29182	2.0822	2.15547	2.25349	2.41255	2.81463	2.58348	1.97452	1.91602	1.85878	1.89634	2.03219	1.86499	2.13347	1.94745	2.19993	2.18408	1.91285	1.8497	1.8256	2.25538	1.95495	2.15977	2.12313	2.77162	2.41204	2.13301	2.17779	1.84016	1.80025	1.85014	1.86067	1.9289	1.88772	2.51409	1.91271	1.94472	2.03651	1.98747	1.81778	1.82128	2.0239
LHCGR	1.69923	1.68247	1.67765	1.66098	1.67326	1.66924	1.70945	1.69825	1.69264	1.69999	1.67667	1.67874	1.67673	1.67124	2.33991	1.67091	1.67363	1.66822	1.67877	1.68866	1.69331	1.68219	1.79241	1.66151	1.71392	1.69491	1.68406	1.68581	1.67901	1.73583	1.67231	1.67704	1.91952	4.27326	1.68631	1.82903	1.67292	1.66025	1.67854	1.6639	1.64272	1.67952	1.67022	1.67612	1.87061	1.63696	1.66454	2.37036	2.0275
OCLN	1.67302	1.66025	1.66971	1.73792	1.66168	1.68836	1.68683	1.72255	1.67106	1.68004	1.67266	1.73751	1.68421	1.69223	1.67307	4.51082	1.67385	2.16632	1.70783	3.11213	1.67095	1.76415	1.72812	1.72501	1.72949	1.70961	1.66256	1.6783	1.6771	1.76157	1.70846	1.69684	1.77364	1.77852	1.72129	1.66249	1.673	1.66258	1.71108	1.67932	1.71368	1.67179	1.70109	1.67823	1.67589	1.73311	1.67091	1.69417	1.68951
PCDH1	3.43069	4.81266	3.82528	4.88634	4.79175	4.25206	5.2567	5.36046	5.99188	5.41438	2.48782	3.59957	4.80725	2.85416	4.03186	3.81855	3.84676	3.96583	5.22956	4.32819	6.31131	4.56316	6.74129	6.60006	5.19992	3.69811	4.55644	3.7247	3.18519	5.44636	4.04665	5.81639	5.99549	5.72089	5.25101	2.94766	3.56015	3.28309	3.8531	4.25855	4.2308	4.91656	3.69546	4.11012	5.72978	4.47024	4.24755	4.23399	5.97659
PCDHB7	6.02667	5.35979	3.9815	9.85001	5.55175	7.98695	6.15951	6.77669	6.88012	5.96018	5.92602	9.06302	9.20603	6.74095	6.14296	4.98553	5.25313	4.66356	4.57969	3.64183	4.91674	4.85021	6.94833	6.35734	2.48271	3.50814	4.20064	7.43712	4.87312	5.17473	7.23925	7.97276	7.6018	8.07239	7.69878	3.13263	3.80424	3.62961	3.0572	4.27228	4.88803	3.98538	4.59559	3.50907	3.59571	4.26348	2.96642	3.72393	4.78645
PHLDA2	1.78793	1.76052	4.60621	5.6466	5.92689	6.21971	6.15441	8.74383	1.79592	6.00573	1.77662	1.77008	5.27319	1.76276	7.43842	4.39836	5.7392	7.68227	1.79744	2.50855	6.29518	7.35359	1.74637	1.80501	3.995	6.89338	5.72279	4.70865	1.72588	1.77599	1.77732	1.82956	1.75668	1.73419	1.74427	1.94659	1.73317	1.73706	1.70696	1.76396	5.86166	1.72394	1.76124	6.4838	4.25082	1.78076	3.38635	1.7141	1.70806
PSG3	1.77086	1.72238	1.74183	1.69127	1.72183	1.71995	1.75519	1.72065	1.76796	1.74642	1.74274	1.75986	1.77001	1.72647	1.72114	1.73305	1.72834	1.71335	1.83706	1.72459	1.77726	1.72762	2.25914	1.84944	1.763	1.6847	1.71516	4.38018	1.73222	1.77413	1.72407	1.74403	1.77954	1.78727	2.81674	1.70718	1.73276	1.69897	1.73086	1.71232	2.97055	1.73008	1.71235	1.74634	1.78755	1.72434	1.74813	1.75606	1.77675
STAT3	2.60877	3.08184	2.85128	2.55706	2.56537	2.59717	2.57616	2.77746	2.66517	2.57748	1.99494	2.70831	2.58891	2.25735	2.26864	2.79	2.3716	4.70544	2.95435	2.54375	3.65728	2.79719	3.50593	4.20823	2.9745	2.54305	4.55167	2.39523	5.08288	2.76919	2.31741	3.14051	2.69666	3.00166	2.81514	3.46084	2.34202	2.28584	2.41909	4.75239	4.42963	7.13478	3.37687	2.71346	2.98936	2.59391	5.9998	4.9873	3.34018
TBX1	1.71879	3.07808	2.71824	3.11213	2.52942	1.73903	3.18442	1.80676	2.47199	4.45407	1.73024	1.84591	1.73445	1.7461	2.92968	2.76778	3.39451	2.60131	3.82761	3.04422	3.16769	3.09638	8.52392	7.85333	5.66046	2.54682	3.00702	2.29151	2.2223	4.70977	1.7774	7.54502	8.52897	8.19511	7.32497	1.92174	2.5535	2.20374	1.77251	1.72412	1.76409	2.90674	2.67262	3.28736	2.51399	1.77309	3.19744	3.02565	4.16012
TEAD2	3.661	1.86653	1.8149	1.87112	2.56987	2.57034	3.47338	2.18508	3.82033	2.49008	2.04085	2.25066	2.15778	3.8975	5.71684	5.08543	6.59162	3.37696	2.82068	2.84868	2.59785	4.39747	1.87457	3.92007	2.1934	1.81707	2.34012	1.84232	3.02994	3.31368	5.86693	3.85107	4.03502	3.48019	3.23905	3.81186	2.9038	4.91826	2.55038	2.92133	2.28646	5.73475	4.3541	3.38528	3.46513	5.76799	2.68074	2.6151	4.68942
TEAD4	1.79166	2.20374	1.76627	3.20271	2.88511	1.78729	2.94758	1.79988	1.74987	2.82108	1.81436	1.80667	1.81007	5.60649	9.34527	9.18062	3.53449	6.02667	1.76321	2.18455	1.81603	1.92754	1.67493	1.7818	2.36562	1.7543	2.57049	2.5437	6.33906	1.88137	3.37074	4.19124	1.73068	3.12334	1.84249	2.31791	5.43642	8.74537	1.75013	2.93913	4.02868	4.67649	7.158	1.77604	2.65236	3.78133	2.12113	1.74734	1.76531
TJP1	3.98485	5.1373	2.15135	2.96471	7.95965	2.52544	2.21219	4.4849	4.67009	3.82627	4.89871	2.81133	5.02166	7.4183	5.2176	3.52664	3.71967	2.37045	2.3929	2.66594	5.74055	3.80406	2.70396	1.81209	3.69054	4.91761	5.48819	4.80607	4.75951	4.75325	4.49631	5.10691	3.17395	3.19388	4.72254	3.65571	1.72938	7.27968	2.03727	2.17273	1.74826	2.69923	1.77192	1.77378	1.82786	1.77618	2.16415	1.89345	1.7907
TJP2	3.1415	4.41165	3.57951	3.64736	2.02874	2.81986	1.74656	3.07571	1.76861	1.73577	3.2536	1.70986	1.79843	3.94375	4.82711	4.91272	8.70424	2.59718	2.62622	1.97718	1.8897	2.55204	1.87728	5.01249	4.5149	5.60059	2.67536	5.52872	7.8145	3.83426	9.47557	1.73319	5.73627	3.09956	3.98659	3.96029	2.49877	8.63843	3.98048	7.95666	1.79393	3.20779	2.69179	6.13723	2.95973	1.84349	2.40882	2.58602	1.79611
[truncated: 2 more columns]
