# Supplementary material for: Functional Genomics of 5- to 8-Cell Stage Human Embryos by Blastomere Single-Cell cDNA Analysis
Source: PLoS One. 2010 Oct 26;5(10):e13615. doi: 10.1371/journal.pone.0013615 (PMC2964308; doi:10.1371/journal.pone.0013615)
Supplement: Table S3 — Significant adjusted p values (<0.05) showing novel EGA genes as a result of E5 E6 and E8 comparison, and for previously reported markers when E5, E6 and E8 were compared to blastocysts (p values<0.05). (0.04 MB XLS) [file pone.0013615.s003.xls]

## Sheet: Adj p values novel EGA genes
#NAMES	e6-e5	e8-e6	e8-e5
#ID	adj.p.value	adj.p.value	adj.p.value
OR5P2	0.989256	0.0373775	0.197237
CCT3	0.0416321	0.935894	0.0451033
ARL4D	0.218329	0.46645	0.0280488
SEC16B	0.301259	0.421413	0.0300814
ZNF587	0.272891	0.44744	0.0327524
GNA14	0.0321634	0.887173	0.125093
MBD3L2	0.04544	0.985519	0.103639
LRRC3B	0.0162832	0.869169	0.0846295
GGCT	0.0327941	0.977652	0.0846295
CK818527	0.00361229	0.709965	0.0577504
TLE2	0.0369753	0.749839	0.235642
KLK11	0.0416321	0.670014	0.306886
CORO1A	0.0327941	0.89587	0.128329
CNBD1	0.0277248	0.907053	0.104541
RRAS2	0.0142282	0.782477	0.107178
SNX7	0.0369753	0.997584	0.0772601
SLC6A14	0.0406536	0.89584	0.158407
HOMER2	0.0292086	0.788468	0.177599
TESSP2	0.0377875	0.808127	0.207722
PAK1	0.0254977	0.987089	0.0566906
FRAT1	0.0438981	0.983826	0.0729846
AK097045	0.0406536	0.850535	0.185149
A_32_P218707	0.0257545	0.816151	0.142211
AK094334	0.0298326	0.974058	0.0787239
C11orf40	0.0213476	0.892221	0.0924347
THC2660448	0.020897	0.852765	0.104541
LPAR2	0.0379167	0.66864	0.289947
AU144988	0.0377357	0.957532	0.107973
AI291464	0.0150586	0.942955	0.0542301
SLC6A5	0.0379167	0.980594	0.0594931
LOC439990	0.0349826	0.992901	0.0778714
RXRG	0.0182932	0.932928	0.067447
THC2551927	0.0401878	0.984084	0.0667043
AK092824	0.034014	0.976839	0.0885708
BC029473	0.0406536	0.789168	0.233782
CHCHD3	0.0389221	0.974893	0.101573
DOK1	0.0213476	0.568831	0.276319
DUSP22	0.0327941	0.907078	0.123466
ENST00000339367	0.042546	0.999611	0.0846295
EPS15	0.0327941	0.998802	0.0662067
FAM115C	0.0399547	0.843701	0.182603
GALC	0.0349826	0.994637	0.0772601
HMOX2	0.0375039	0.670818	0.284214
FKBP14	0.0972414	0.729755	0.0389925
AI937689	0.0561666	0.60065	0.0119501
THC2724353	0.074211	0.816151	0.0437166
C2orf16	0.0843613	0.508449	0.0122146
THC2701372	0.0536335	0.0536335	0.021368
DMRTC2	0.0581004	0.838655	0.0389925
C3orf49	0.0574242	0.843701	0.0389925
AA779340	0.299214	0.305599	0.0169196
AI470277	0.198011	0.612414	0.0449014
KRT6B	0.294242	0.41787	0.0258473
SRP54	0.087249	0.79748	0.045778
BC046476	0.087249	0.65218	0.0248982
AK026267	0.066167	0.293046	0.00325281
LOC400099	0.114008	0.654403	0.0337755
A_24_P736638	0.148303	0.64108	0.0389925
SPINK2	0.074211	0.692451	0.0251557
A_23_P89841	0.0578698	0.653251	0.0174283
HOXB8	0.0643172	0.632353	0.0175056
THC2620595	0.0786013	0.568445	0.0155849
BQ926066	0.158893	0.62461	0.0389925
GLRX	0.0760957	0.632784	0.0389925
AF063695	0.0901076	0.62461	0.0227414
THC2668744	0.126819	0.650734	0.0367365
CXorf61	0.0713768	0.262043	0.00325281
A_24_P931244	0.0748804	0.799808	0.0393683
KAT5	0.334975	0.46503	0.044571
ANKRD39	0.0643669	0.862464	0.0482
CA1	0.402724	0.41787	0.0389925
DYDC2	0.0788946	0.825515	0.0497429
SAG	0.0853737	0.641211	0.0229842
HIST1H4J	0.613056	0.305599	0.0451033
TRAF5	0.0815344	0.752034	0.0367365
A_24_P417220	0.0750648	0.793222	0.0389925
ETAA1	0.502771	0.318248	0.0367365
ADC	0.0571016	0.739305	0.0235966
AFAP1L2	0.294242	0.479752	0.0390557
C5orf13	0.0581374	0.838083	0.0390557
ECHDC3	0.325338	0.368291	0.0229108
FGFRL1	0.087889	0.612414	0.0211534
FZD5	0.0545217	0.670014	0.0175164
IFT57	0.300147	0.11611	0.00479992
PRTG	0.464037	0.397189	0.0441334
SLC35D1	0.602685	0.23733	0.0327101
SMURF1	0.124441	0.609268	0.0272987
SRI	0.208688	0.618924	0.0497429
TLN2	0.0502667	0.64108	0.0337755
RFPL1S	0.00143686	0.999866	0.00479992
A_24_P942151	0.0218442	0.993415	0.0389925
BM455175	0.000674529	0.69895	0.0174283
C21orf7	0.0281393	0.880525	0.022712
THC2622086	0.00303992	0.993415	0.00727747
THC2660562	0.0292086	0.660708	0.00730066
GPR1	0.0002062	0.8195	0.00325281
CCDC51	0.0327941	0.972762	0.0451033
BC066989	0.00261715	0.844084	0.021368
PCOLCE2	0.000326038	0.973281	0.00147129
AW978428	0.0257545	0.929242	0.0258473
FOXN4	0.0225157	0.423978	0.00317542
FRMD5	0.00143686	0.911576	0.00973756
BI963219	0.0142282	0.981474	0.0389925
ANXA3	0.0322068	0.759915	0.0155849
SLC30A4	0.0258034	0.657485	0.00677931
CREB3L4	0.00697972	0.893098	0.0389925
DMRT1	0.0321634	0.576265	0.0060582
AKR1CL2	0.0303056	0.206692	0.00128288
PAGE4	0.00744155	0.998802	0.0182639
A_24_P204135	0.021164	0.441216	0.00317542
FAM167A	3.38302e-05	0.819437	4.34e-05
BC030772	0.0140424	0.816087	0.00730066
FAM114A1	0.00858361	0.991096	0.0182639
TDRD3	0.00492407	0.991905	0.0169196
PKIA	0.000592418	0.997501	0.00325281
THC2646312	0.020897	0.990275	0.0358738
THAP4	0.0334922	0.935894	0.0386878
THC2695400	0.0130705	0.779705	0.00643118
RBM24	0.045099	0.795549	0.024477
A_24_P915634	0.0406536	0.785102	0.021368
P4HA1	0.00965299	0.9819	0.0182639
AK091744	0.020897	0.708316	0.00675485
ALDH6A1	0.00164228	0.977182	0.00677931
DB360728	0.00334717	0.857198	0.00335683
SLC10A4	0.0212828	0.6697	0.00643118
ENST00000395742	0.0140424	0.765683	0.00643118
KIAA1688	0.0142282	0.999611	0.0306519
BQ233242	0.0452047	0.519626	0.00660421
T66139	0.0257545	0.6834	0.00730066
CB987747	0.0327941	0.779705	0.0174283
AL833456	0.00303992	0.886268	0.00335683
AX229882	0.000592418	0.983826	0.00328725
KIAA0100	0.00352629	0.800777	0.00325281
LOC100132769	0.00303992	0.942827	0.0169196
TGFBR1	0.0130705	0.877289	0.0105166
BF373107	0.00474096	0.880196	0.0337755
ACSL5	0.0259921	0.872508	0.0210753
SAMHD1	0.000213477	0.826936	0.000351096
TMEM200B	0.0327941	0.862022	0.0251557
NECAB1	0.0218442	0.883679	0.0182639
TDRD7	0.00352344	0.820113	0.0337756
GABBR2	0.00361229	0.949123	0.00643118
AMIGO1	0.020897	0.993231	0.0443751
ASAP1	0.0326482	0.800777	0.0182639
C1orf125	0.0326482	0.52157	0.00479992
CDC14B	0.00965299	0.917104	0.0444419
CPSF2	0.0305956	0.96857	0.0390557
CTDSPL	0.00814197	0.789809	0.00484407
EPAS1	0.0154962	0.850524	0.0116682
KIAA0240	0.00380185	0.895951	0.0258473
KIAA0528	0.00789258	0.997584	0.0182639
RAB11A	0.00697972	0.809409	0.00479992
RBM38	0.00143686	0.962948	0.00335683

## Sheet: Adj p values of EGA genes
	Blastocysts vs E5	Blastocysts vs E6	Blastocysts vs E8
#ID	adj.p.value	adj.p.value	adj.p.value	REFERENCE
AKR1B1	0.955248	0.838078	0.867948	[11]
APEX1	0.584146	0.0861808	0.187936	[29]
AQP1	0.540687	0.220962	0.105157	[28, 35-36]
ATP1B3	0.997207	0.971615	0.657846	[11, 28, 32, 35]
BMP15	0.924642	0.673716	0.731356	[32, 22]
CCNA1	0.000100707	1.57339e-06	3.80133e-05	[22]
CCNB1	0.146164	0.0113411	0.0189653	[22]
CCNE1	0.102245	0.579656	0.132088	[32]
CDH1	0.0011358	5.99119e-07	3.82414e-08	[22]
CLOCK	0.131502	0.0585717	0.0296617	[22]
CSTF1	0.922187	0.896572	0.873572	[37]
DDX20	0.161973	0.0014512	0.00524653	[37]
DNMT1	0.113563	0.189261	0.223328	[32, 22, 29]
DPPA2	0.0574229	0.278744	0.66131	[22]
DPPA3	0.0985562	0.00181097	0.0105783	[22, 28]
DPPA4	0.122331	0.0571008	0.0222727	[22]
DPPA5	1.14435e-10	2.9395e-12	4.4397e-13	[22]
EIF1	0.0277442	0.0331297	0.192874	[12, 26, 35]
EIF1AX	0.671811	0.024581	0.018869	[12]
EIF4E	0.59494	0.56447	0.707776	[31, 34]
EIF4G1	0.987707	0.265878	0.109075	[31]
EIF4A2	0.142645	0.0523459	0.127105	[31]
ERCC3	0.682529	0.168649	0.197557	[37]
FKBP5	0.983329	0.241134	0.516918	[11]
FOXD1	0.0558792	0.0363056	0.00354801	[11]
GDF9	6.06459e-05	4.34361e-05	2.70106e-06	[22, 32]
GEMIN4	0.202052	0.17589	0.111697	[37]
GEMIN5	0.139914	0.412186	0.380115	[37]
GJA1	0.978876	0.741774	0.100577	[22]
GLTSCR2	0.919485	0.871423	0.91324	[32]
GSPT1	0.879424	0.933004	0.955081	[32]
GTF2B	0.959116	0.26352	0.293182	[12]
GTF2F1	0.163337	0.809623	0.368559	[37]
H1FOO	3.51011e-09	4.5499e-12	4.64037e-12	[37]
H2AFY	0.0182155	5.60167e-05	0.000428978	[32]
H2AFZ	0.0495144	0.0843879	0.459555	[11]
HDAC7	0.629783	0.0373403	0.0213173	[32]
HMGB1	0.0107326	7.13767e-05	3.99519e-07	[32]
ITGA6	0.839013	0.107689	0.0159273	[32]
KIT	0.148591	0.769242	0.874969	[32]
LIG3	0.930291	0.220808	0.105015	[29]
MBD1	0.923235	0.601352	0.534903	[29]
MBD2	0.915641	0.284154	0.211649	[29]
MBD3	0.773897	0.986803	0.240872	[29]
MBD4	0.802588	0.951215	0.757684	[29]
MECP2	0.448223	0.723502	0.969385	[29]
MOS	0.968089	0.301205	0.246109	[22, 32]
MPHOSPH6	0.815133	0.396828	0.401673	[11]
MYC	0.00734392	0.00624275	0.00204737	[11]
NANOG	0.104979	0.0769064	0.0823475	[22]
NASP	0.345222	0.0373325	0.0535741	[32]
NUDT21	0.194192	0.00374072	0.00121629	[37]
PABPC1	0.422641	0.0610028	0.0142434	[27]
PABPC1L	0.834534	0.9805	0.715364	[27]
PDCD5	0.316505	0.0355985	0.00559733	[32]
POLB	0.613329	0.869822	0.714722	[29]
POU5F1	0.545075	0.000206247	2.58134e-05	[22]
PRPF4B	0.734501	0.141575	0.384522	[37]
PSMA1	0.0978788	0.0206092	0.00141274	[32]
PSMB3	0.0193065	0.000203116	0.000673601	[32]
RPL14	0.881515	0.171603	0.148348	[32]
RPL23	0.993295	0.899613	0.491091	[34]
SLC1A3	4.50677e-07	1.85191e-11	1.03016e-12	[32]
SLC2A14	0.0143336	0.000537407	0.00324261	[32]
SMARCA2	0.845804	0.76791	0.951119	[32]
SMARCA4	0.987836	0.0952866	0.107017	[28, 33]
SNAI1	5.78473e-05	9.8788e-07	7.10717e-07	[11]
SP1	0.169042	0.562266	0.532855	[34]
SIP1	0.517105	0.0956993	0.0761843	[37]
SNRPD2	0.702168	0.049798	0.105367	[37]
SPP1	0.329895	0.112785	0.111647	[22]
TACC3	0.938317	0.420465	0.334097	[32]
TBP	0.669416	0.807451	0.654531	[12, 30, 34]
TEAD1	0.987257	0.252291	0.157546	[12]
TEAD2	0.825671	0.754997	0.609715	[12, 22, 34]
TEAD3	0.980478	0.774934	0.652824	[12]
TEAD4	0.0169061	0.00137767	0.0056465	[12]
TNK1	0.432323	0.0505484	0.453087	[32]
TRIM24	0.934284	0.396828	0.337703	[33]
TUBA4A	0.240675	0.353466	0.109028	[11]
U2AF1	0.964418	0.915682	0.77955	[22, 26]
UBE3A	0.996974	0.89117	0.793181	[32]
USP7	0.803446	0.858715	0.637861	[12]
YBX2	0.000431284	0.0207827	0.0254704	[12]
ZAR1	0.230547	0.137027	0.31153	[11, 22, 28]
ZBTB3	0.944947	0.538019	0.814029	[30]
ZFP36L2	0.641499	0.51944	0.293931	[28, 35-36]
ZP1	0.314727	0.0282096	0.249162	[12, 32]
ZP2	0.437111	0.571676	0.311351	[12, 32]
ZP3	0.0742403	0.001976	7.58048e-05	[32]
ZP4	0.138577	0.0145687	0.0273073	[32]
ZRSR1	0.956238	0.398743	0.403041	[28, 35-36]
